# Supplementary material for: Comparative analysis of distinct genomic landscapes in young-onset gBRCA1/2 breast cancer
Source: JCI Insight. 2026 Apr 28;11(12):e203005. doi: 10.1172/jci.insight.203005 (PMC13313557; doi:10.1172/jci.insight.203005)
Supplement: Supplemental tables 1-10 [file jciinsight-11-203005-s149.xlsx]

## Sheet: Supplemental Table 1
Supplemental Table 1: Characteristics of BRCA1/BRCA2 pathogenic variant carriers in the full POSH study and in the current study
	POSH Overall	Present study	P-value
	391 (100)	136 (100)
Age
18-25	9 (2.3)	3 (2.2)	1
26-30	42 (10.7)	13 (9.6)	0.747
31-35	118 (30.2)	41 (30.1)	1
36-40	180 (46.0)	69 (50.7)	0.37
41-50	42 (10.7)	10 (7.4)	0.317
Ethnicity
White	354 (90.5)	129 (94.9)	0.149
Black	19 (4.9)	4 (2.9)	0.467
Asian	9 (2.3)	2 (1.5)	0.736
Unknown	9 (2.3)	1 (0.7)	0.465
Histological subtype
Ductal	343 (87.7)	122 (89.7)	0.643
Lobular	20 (5.1)	6 (4.4)	1
Medullary	8 (2.0)	4 (2.9)	0.516
Mixed	8 (2.0)	3 (2.2)	1
Unknown	5 (1.3)	1 (0.7)	1
Histological grade
1	6 (1.5)	1 (0.7)	0.683
2	69 (17.6)	19 (14.0)	0.352
3	302 (77.2)	115 (84.6)	0.085
Unknown	14 (3.6)	1 (0.7)	0.131
Hormone receptor status
ER
Negative	194 (49.6)	71 (52.2)	0.619
Positive	193 (49.4)	65 (47.8)	0.766
Unknown	4 (1.0)	0	0.576
PR
Negative	187 (47.8)	65 (47.8)	1
Positive	132 (33.8)	41 (30.1)	0.459
Unknown	72 (18.4)	30 (22.1)	0.378
HER2
Negative	308 (78.8)	107 (78.7)	1
Positive	32 (8.2)	11 (8.1)	1
Unknown	51 (13.0)	18 (13.2)	1
Pathological T stage
1	188 (48.1)	68 (50.0)	0.765
2	150 (38.4)	61 (44.9)	0.188
3	22 (5.6)	7 (5.1)	1
Unknown	31 (7.9)	0	<0.001
Pathological N stage
0	217 (55.5)	69 (50.7)	0.368
1	168 (43.0)	66 (48.5)	0.271
Unknown	6 (1.5)	1 (0.7)	0.683
Pathological M stage
0	371 (94.8)	0	<0.001
1	10 (2.6)	0	0.071
Unknown	10 (2.6)	0	0.071
Treatment
Chemotherapy regimen
Anthracyclines	260 (66.5)	103 (75.7)	0.052
Anthracyclines + Taxanes	89 (22.8)	26 (19.1)	0.401
Other	9 (2.3)	2 (1.5)	0.736
None	31 (7.9)	5 (3.7)	0.113
Chemotherapy period
Adjuvant	298 (76.2)	131 (96.3)	<0.001
Neoadjuvant	55 (14.1)	0	<0.001
None	31 (7.9)	5 (3.7)	0.113
Definitive surgery
Breast-conserving surgery (BCS)	168 (43.0)	72 (52.9)	0.046
Mastectomy	216 (55.2)	63 (46.3)	0.089
Nodal surgery only	1 (0.3)	1 (0.7)	0.449

## Sheet: Supplemental Table 2
Supplemental Table 2: List of cancer genes evaluated
Gene	COSMIC Tier	COSMIC Role in Cancer	OncoKB (MSK)	OncoKB (Foundation)	OncoKB (Vogelstein et al)	OncoKB Role in Cancer	N OncoKB Sources	Somatic Alteration Detected In TCGA
ABI1	1	TSG, fusion	No	Yes	No	None	1	No
ABL1	1	oncogene, fusion	Yes	Yes	Yes	oncogene	3	Yes
ABL2	1	oncogene, fusion	No	Yes	No	oncogene	1	Yes
ACKR3	1	oncogene, fusion	No	No	No	oncogene, TSG	0	Yes
ACVR1	1	oncogene	Yes	No	No	oncogene	1	Yes
ACVR1B	1	TSG	No	Yes	Yes	TSG	2	No
ACVR2A	1	TSG	No	No	No	oncogene, TSG	0	Yes
AFDN	1	oncogene, fusion	No	Yes	No	TSG	1	Yes
AFF3	1	oncogene, fusion	No	No	No	None	0	Yes
AFF4	1	oncogene, fusion	No	Yes	No	oncogene	1	No
AKT1	1	oncogene	Yes	Yes	Yes	oncogene	3	Yes
AKT2	1	oncogene	Yes	Yes	No	oncogene	2	Yes
AKT3	2	oncogene	Yes	Yes	No	oncogene	2	Yes
ALK	1	oncogene, fusion	Yes	Yes	Yes	oncogene	3	Yes
AMER1	1	TSG	Yes	Yes	Yes	TSG	3	No
APC	1	TSG	Yes	Yes	Yes	TSG	3	No
APOBEC3B	1	oncogene, TSG	No	No	No	None	0	Yes
AR	1	oncogene	Yes	Yes	Yes	oncogene	3	Yes
ARAF	2	oncogene	Yes	Yes	No	oncogene	2	Yes
ARHGAP26	1	TSG, fusion	No	Yes	No	oncogene, TSG	1	Yes
ARHGAP35	1	TSG	Yes	No	No	oncogene, TSG	1	Yes
ARHGEF12	1	TSG, fusion	No	Yes	No	oncogene, TSG	1	Yes
ARID1A	1	TSG, fusion	Yes	Yes	Yes	TSG	3	Yes
ARID1B	1	TSG	Yes	No	Yes	TSG	2	No
ARID2	1	TSG	Yes	Yes	Yes	TSG	3	No
ARNT	1	oncogene, TSG, fusion	No	Yes	No	None	1	Yes
ASXL1	1	TSG	Yes	Yes	Yes	TSG	3	No
ATF1	1	oncogene, fusion	No	Yes	No	oncogene	1	Yes
ATIC	1	fusion	No	Yes	No	oncogene	1	No
ATM	1	TSG	Yes	Yes	Yes	TSG	3	No
ATP1A1	1	oncogene, TSG	No	No	No	oncogene, TSG	0	Yes
ATP2B3	1	TSG	No	No	No	None	0	No
ATR	1	TSG	Yes	Yes	No	TSG	2	No
ATRX	1	TSG	Yes	Yes	Yes	TSG	3	Yes
AXIN1	1	TSG	Yes	Yes	Yes	TSG	3	No
AXIN2	1	TSG	Yes	No	No	TSG	1	No
B2M	1	TSG	Yes	Yes	Yes	TSG	3	No
BAP1	1	TSG	Yes	Yes	Yes	TSG	3	No
BARD1	1	TSG	Yes	Yes	No	TSG	2	No
BAX	1	TSG	No	No	No	None	0	No
BCL10	1	TSG, fusion	Yes	Yes	No	TSG	2	Yes
BCL11A	1	oncogene, fusion	No	Yes	No	None	1	Yes
BCL11B	1	oncogene, TSG, fusion	Yes	Yes	No	TSG	2	No
BCL2	1	oncogene, fusion	Yes	Yes	Yes	oncogene	3	Yes
BCL3	1	oncogene, fusion	No	Yes	No	oncogene	1	Yes
BCL6	1	oncogene, fusion	Yes	Yes	No	oncogene	2	Yes
BCL7A	1	fusion	No	Yes	No	TSG	1	No
BCL9	1	oncogene, fusion	No	Yes	No	oncogene	1	Yes
BCL9L	1	oncogene, TSG	No	No	No	None	0	Yes
BCOR	1	TSG, fusion	Yes	Yes	Yes	TSG	3	Yes
BCORL1	1	oncogene, TSG	Yes	Yes	No	TSG	2	Yes
BCR	1	fusion	Yes	Yes	No	oncogene	2	Yes
BIRC3	1	oncogene, TSG, fusion	Yes	Yes	No	oncogene, TSG	2	Yes
BLM	1	TSG	Yes	Yes	No	TSG	2	No
BMPR1A	1	oncogene, TSG	Yes	No	No	TSG	1	No
BRAF	1	oncogene, fusion	Yes	Yes	Yes	oncogene	3	Yes
BRCA1	1	TSG	Yes	Yes	Yes	TSG	3	Yes
BRCA2	1	TSG	Yes	Yes	Yes	TSG	3	Yes
BRD3	1	oncogene, fusion	No	No	No	oncogene	0	Yes
BRD4	1	oncogene, fusion	Yes	Yes	No	oncogene	2	Yes
BRIP1	1	TSG	Yes	Yes	No	TSG	2	No
BTG1	1	TSG, fusion	Yes	Yes	No	TSG	2	No
BTK	1	oncogene, TSG	Yes	Yes	No	oncogene	2	No
BUB1B	1	TSG	No	No	No	oncogene	0	Yes
CACNA1D	1	oncogene	No	No	No	oncogene	0	No
CALR	1	oncogene	Yes	Yes	No	oncogene	2	Yes
CAMTA1	1	TSG, fusion	No	Yes	No	None	1	Yes
CANT1	1	fusion	No	No	No	oncogene	0	Yes
CARD11	1	oncogene	Yes	Yes	Yes	oncogene	3	No
CARS1	1	TSG, fusion	No	Yes	No	None	1	No
CASP8	1	TSG	Yes	Yes	Yes	TSG	3	Yes
CBFA2T3	1	TSG, fusion	No	Yes	No	TSG	1	Yes
CBFB	1	TSG, fusion	Yes	Yes	No	TSG	2	Yes
CBL	1	oncogene, TSG, fusion	Yes	Yes	Yes	TSG	3	Yes
CBLB	1	TSG	No	No	No	None	0	No
CCDC6	1	TSG, fusion	No	No	No	None	0	No
CCNB1IP1	1	TSG, fusion	No	No	No	None	0	No
CCND1	1	oncogene, fusion	Yes	Yes	No	oncogene	2	Yes
CCND2	1	oncogene, fusion	Yes	Yes	No	oncogene	2	Yes
CCND3	1	oncogene, fusion	Yes	Yes	No	oncogene	2	Yes
CCNE1	1	oncogene	Yes	Yes	No	oncogene	2	Yes
CD274	1	TSG, fusion	Yes	Yes	No	oncogene	2	Yes
CD74	1	oncogene, fusion	No	Yes	No	oncogene	1	Yes
CD79A	1	oncogene	Yes	Yes	No	oncogene	2	Yes
CD79B	1	oncogene	Yes	Yes	No	oncogene	2	Yes
CDC73	1	TSG	Yes	Yes	Yes	TSG	3	No
CDH1	1	TSG	Yes	Yes	Yes	TSG	3	Yes
CDH11	1	TSG, fusion	No	No	No	oncogene	0	No
CDK12	1	TSG	Yes	Yes	No	TSG	2	No
CDK4	1	oncogene	Yes	Yes	No	oncogene	2	Yes
CDK6	1	oncogene, fusion	Yes	Yes	No	oncogene	2	Yes
CDKN1A	2	oncogene, TSG	Yes	Yes	No	TSG	2	Yes
CDKN1B	1	TSG	Yes	Yes	No	TSG	2	Yes
CDKN2A	1	TSG	Yes	Yes	Yes	TSG	3	No
CDKN2C	1	TSG	Yes	Yes	No	TSG	2	No
CDX2	1	TSG, fusion	No	Yes	No	None	1	No
CEBPA	1	TSG	Yes	Yes	Yes	TSG	3	No
CHD4	1	oncogene	No	No	No	oncogene	0	Yes
CHEK2	1	TSG	Yes	Yes	No	TSG	2	No
CIC	1	oncogene, TSG, fusion	Yes	Yes	Yes	TSG	3	Yes
CIITA	1	TSG, fusion	Yes	Yes	No	TSG	2	Yes
CLTC	1	TSG, fusion	No	Yes	No	None	1	Yes
CLTCL1	1	TSG, fusion	No	Yes	No	None	1	No
CNBP	1	TSG, fusion	No	No	No	None	0	No
CNOT3	1	TSG	No	No	No	None	0	Yes
COL1A1	1	fusion	No	Yes	No	oncogene	1	Yes
COL2A1	1	fusion	No	No	No	TSG	0	No
CREB1	1	oncogene, fusion	No	No	No	oncogene	0	No
CREB3L1	1	TSG, fusion	No	Yes	No	None	1	No
CREB3L2	1	oncogene, fusion	No	Yes	No	None	1	Yes
CREBBP	1	oncogene, TSG, fusion	Yes	Yes	Yes	TSG	3	Yes
CRLF2	1	oncogene, fusion	Yes	Yes	Yes	oncogene	3	Yes
CRTC1	1	oncogene, fusion	No	No	No	None	0	Yes
CSF1R	2	oncogene	Yes	Yes	Yes	None	3	Yes
CSF3R	1	oncogene	Yes	Yes	No	oncogene	2	Yes
CTCF	1	TSG	Yes	Yes	No	TSG	2	Yes
CTNNB1	1	oncogene, fusion	Yes	Yes	Yes	oncogene	3	Yes
CUL3	2	TSG	Yes	Yes	No	TSG	2	No
CUX1	1	oncogene, TSG	Yes	Yes	No	TSG	2	Yes
CXCR4	1	oncogene	Yes	Yes	No	oncogene	2	Yes
CYLD	1	TSG	Yes	No	Yes	TSG	2	No
DAXX	1	oncogene, TSG	Yes	Yes	Yes	TSG	3	Yes
DDB2	1	oncogene, TSG	No	No	No	TSG	0	Yes
DDIT3	1	oncogene, fusion	No	Yes	No	None	1	Yes
DDR2	1	oncogene	Yes	Yes	No	oncogene	2	Yes
DDX10	1	TSG, fusion	No	Yes	No	None	1	No
DDX3X	1	TSG	Yes	Yes	No	TSG	2	No
DDX5	1	oncogene, fusion	No	No	No	oncogene	0	Yes
DDX6	1	oncogene, fusion	No	Yes	No	None	1	Yes
DEK	1	oncogene, fusion	No	Yes	No	oncogene	1	Yes
DICER1	1	TSG	Yes	No	No	TSG	1	No
DNM2	1	TSG	No	Yes	No	oncogene	1	Yes
DNMT3A	1	TSG	Yes	Yes	Yes	TSG	3	No
DROSHA	1	TSG	Yes	No	No	None	1	No
EBF1	1	TSG, fusion	No	Yes	No	None	1	No
EED	2	TSG	Yes	Yes	No	TSG	2	No
EGFR	1	oncogene	Yes	Yes	Yes	oncogene	3	Yes
EIF3E	1	TSG, fusion	No	No	No	None	0	No
EIF4A2	1	fusion	Yes	Yes	No	oncogene	2	Yes
ELF4	1	oncogene, TSG, fusion	No	Yes	No	oncogene	1	Yes
ELK4	1	oncogene, fusion	No	No	No	oncogene	0	Yes
ELL	1	TSG, fusion	No	Yes	No	oncogene	1	Yes
EP300	1	TSG, fusion	Yes	Yes	Yes	TSG	3	Yes
EPAS1	1	oncogene, TSG	Yes	No	No	None	1	Yes
EPHA3	2	None	Yes	Yes	No	TSG	2	No
EPHA7	2	None	Yes	Yes	No	oncogene, TSG	2	No
EPS15	1	TSG, fusion	No	Yes	No	None	1	No
ERBB2	1	oncogene, fusion	Yes	Yes	Yes	oncogene	3	Yes
ERBB3	1	oncogene	Yes	Yes	No	oncogene	2	Yes
ERBB4	1	oncogene, TSG	Yes	Yes	No	oncogene	2	No
ERC1	1	fusion	No	No	No	oncogene	0	Yes
ERCC2	1	TSG	Yes	No	No	TSG	1	No
ERCC3	1	TSG	Yes	No	No	TSG	1	No
ERCC4	1	TSG	Yes	Yes	No	TSG	2	No
ERCC5	1	TSG	Yes	No	No	TSG	1	No
ERG	1	oncogene, fusion	Yes	Yes	No	oncogene	2	Yes
ESR1	1	oncogene, TSG, fusion	Yes	Yes	No	oncogene	2	Yes
ETNK1	1	TSG	Yes	No	No	None	1	No
ETV1	1	oncogene, fusion	Yes	Yes	No	oncogene	2	Yes
ETV4	1	oncogene, fusion	No	Yes	No	oncogene	1	Yes
ETV5	1	oncogene, fusion	No	Yes	No	oncogene	1	Yes
ETV6	1	TSG, fusion	Yes	Yes	No	TSG	2	No
EWSR1	1	oncogene, fusion	No	Yes	No	oncogene	1	Yes
EXT1	1	TSG, fusion	No	No	No	TSG	0	No
EXT2	1	TSG	No	No	No	None	0	No
EZH2	1	oncogene, TSG	Yes	Yes	Yes	oncogene, TSG	3	Yes
FANCA	1	TSG	Yes	Yes	No	TSG	2	Yes
FANCC	1	TSG	Yes	Yes	No	TSG	2	No
FANCD2	1	TSG	Yes	Yes	No	TSG	2	Yes
FANCE	1	TSG	No	Yes	No	TSG	1	Yes
FANCF	1	TSG	No	Yes	No	TSG	1	No
FANCG	1	TSG	No	Yes	No	TSG	1	No
FAS	1	TSG	Yes	Yes	No	TSG	2	Yes
FAT1	1	TSG	Yes	No	No	TSG	1	Yes
FAT4	1	TSG	No	No	No	None	0	No
FBXO11	1	TSG	Yes	Yes	No	TSG	2	No
FBXW7	1	TSG	Yes	Yes	Yes	TSG	3	No
FCGR2B	1	oncogene, fusion	No	Yes	No	None	1	Yes
FCRL4	1	oncogene, fusion	No	Yes	No	None	1	Yes
FES	1	oncogene, TSG	No	No	No	oncogene	0	Yes
FEV	1	oncogene, fusion	No	Yes	No	None	1	Yes
FGFR1	1	oncogene, fusion	Yes	Yes	No	oncogene	2	Yes
FGFR2	1	oncogene, fusion	Yes	Yes	Yes	oncogene	3	No
FGFR3	1	oncogene, fusion	Yes	Yes	Yes	oncogene	3	No
FGFR4	1	oncogene	Yes	Yes	No	oncogene	2	Yes
FH	1	TSG	Yes	Yes	No	TSG	2	No
FHIT	1	TSG, fusion	No	Yes	No	TSG	1	No
FLCN	1	TSG	Yes	Yes	No	TSG	2	Yes
FLI1	1	oncogene, fusion	No	Yes	No	oncogene	1	Yes
FLT3	1	oncogene	Yes	Yes	Yes	oncogene	3	Yes
FLT4	1	oncogene	Yes	Yes	No	oncogene	2	Yes
FOXA1	1	oncogene	Yes	No	No	oncogene, TSG	1	Yes
FOXL2	1	oncogene, TSG	Yes	Yes	Yes	oncogene, TSG	3	Yes
FOXO1	1	oncogene, TSG, fusion	Yes	Yes	No	TSG	2	No
FOXO3	1	oncogene, TSG, fusion	No	Yes	No	None	1	No
FOXO4	1	oncogene, TSG, fusion	No	Yes	No	None	1	Yes
FOXP1	1	oncogene, fusion	Yes	Yes	No	oncogene, TSG	2	Yes
FSTL3	1	oncogene, fusion	No	Yes	No	None	1	Yes
FUBP1	1	oncogene	Yes	Yes	Yes	TSG	3	No
FUS	1	TSG, fusion	No	Yes	No	oncogene	1	Yes
GATA1	1	oncogene, TSG	Yes	Yes	Yes	None	3	Yes
GATA2	1	oncogene	Yes	Yes	Yes	oncogene, TSG	3	Yes
GATA3	1	oncogene, TSG	Yes	Yes	Yes	oncogene, TSG	3	Yes
GLI1	2	oncogene, fusion	Yes	Yes	No	oncogene	2	Yes
GNA11	1	oncogene	Yes	Yes	Yes	oncogene	3	Yes
GNAQ	1	oncogene	Yes	Yes	Yes	oncogene	3	Yes
GNAS	1	oncogene	Yes	Yes	Yes	oncogene	3	Yes
GPC3	1	oncogene, TSG	No	No	No	oncogene	0	Yes
GRIN2A	1	TSG	Yes	Yes	No	TSG	2	No
GSK3B	2	None	Yes	Yes	No	oncogene	2	Yes
H3F3A	1	oncogene	Yes	Yes	Yes	oncogene	3	Yes
H3F3B	1	oncogene	Yes	No	No	None	1	Yes
HEY1	1	oncogene, fusion	No	Yes	No	None	1	Yes
HGF	1	oncogene, fusion	Yes	Yes	No	oncogene	2	Yes
HIF1A	1	oncogene	Yes	No	No	oncogene	1	Yes
HIP1	1	oncogene, fusion	No	Yes	No	None	1	No
H3C2	1	oncogene	Yes	Yes	Yes	None	3	Yes
HLAA	1	fusion	Yes	No	No	TSG	1	No
HLF	1	oncogene, fusion	No	Yes	No	None	1	Yes
HMGA1	1	oncogene, fusion	No	Yes	No	oncogene	1	Yes
HMGA2	1	oncogene, fusion	No	Yes	No	oncogene	1	Yes
HNF1A	1	TSG	Yes	Yes	Yes	TSG	3	No
HNRNPA2B1	1	oncogene, fusion	No	No	No	None	0	Yes
HOXA11	1	oncogene, TSG, fusion	No	Yes	No	TSG	1	Yes
HOXA13	1	oncogene, fusion	No	Yes	No	None	1	Yes
HOXA9	1	oncogene, TSG, fusion	No	Yes	No	None	1	Yes
HOXC11	1	oncogene, fusion	No	Yes	No	None	1	Yes
HOXC13	1	oncogene, fusion	No	Yes	No	None	1	Yes
HOXD11	1	oncogene, fusion	No	Yes	No	None	1	Yes
HOXD13	1	oncogene, fusion	No	Yes	No	None	1	Yes
HRAS	1	oncogene	Yes	Yes	Yes	oncogene	3	Yes
HSP90AA1	1	fusion	No	Yes	No	oncogene	1	No
ID3	2	TSG	Yes	Yes	No	TSG	2	No
IDH1	1	oncogene	Yes	Yes	Yes	oncogene	3	No
IDH2	1	oncogene	Yes	Yes	Yes	oncogene	3	Yes
IKBKB	1	oncogene	No	No	No	None	0	Yes
IKZF1	1	TSG, fusion	Yes	Yes	No	None	2	No
IKZF3	1	oncogene, TSG, fusion	Yes	Yes	No	oncogene, TSG	2	Yes
IL6ST	1	oncogene	No	No	No	oncogene	0	Yes
IL7R	1	oncogene	Yes	Yes	No	oncogene	2	Yes
IRF4	1	oncogene, TSG, fusion	Yes	Yes	No	oncogene	2	Yes
IRS4	1	oncogene, TSG	No	No	No	None	0	Yes
JAK1	1	oncogene, TSG	Yes	Yes	Yes	oncogene, TSG	3	Yes
JAK2	1	oncogene, fusion	Yes	Yes	Yes	oncogene	3	Yes
JAK3	1	oncogene	Yes	Yes	Yes	oncogene	3	Yes
JUN	1	oncogene	Yes	Yes	No	oncogene	2	No
KAT6A	1	oncogene, fusion	No	Yes	No	None	1	Yes
KAT6B	1	TSG, fusion	No	No	No	None	0	No
KCNJ5	1	oncogene	No	No	No	None	0	Yes
KDM5A	1	oncogene, fusion	Yes	Yes	No	oncogene	2	Yes
KDM5C	1	TSG	Yes	Yes	Yes	TSG	3	No
KDM6A	1	oncogene, TSG	Yes	Yes	Yes	TSG	3	Yes
KDR	1	oncogene	Yes	Yes	No	oncogene	2	No
KEAP1	1	TSG	Yes	Yes	No	TSG	2	No
KIT	1	oncogene	Yes	Yes	Yes	oncogene	3	No
KLF4	1	oncogene, TSG	Yes	No	Yes	oncogene, TSG	2	No
KLF6	1	TSG	No	No	No	None	0	No
KMT2A	1	oncogene, fusion	Yes	Yes	No	TSG	2	Yes
KMT2C	1	TSG	Yes	Yes	Yes	TSG	3	Yes
KMT2D	1	oncogene, TSG	Yes	Yes	Yes	TSG	3	Yes
KNL1	1	TSG, fusion	No	No	No	None	0	No
KRAS	1	oncogene	Yes	Yes	Yes	oncogene	3	Yes
LATS1	1	TSG	Yes	No	No	TSG	1	No
LATS2	1	TSG	Yes	No	No	TSG	1	No
LCK	1	oncogene, fusion	Yes	No	No	oncogene	1	Yes
LEF1	1	oncogene, TSG	No	Yes	No	oncogene	1	No
LMNA	1	fusion	No	No	No	oncogene	0	Yes
LMO1	1	oncogene, fusion	Yes	Yes	No	oncogene	2	Yes
LMO2	1	oncogene, fusion	No	Yes	No	oncogene	1	No
LPP	1	oncogene, fusion	No	Yes	No	None	1	Yes
LRIG3	1	TSG, fusion	No	No	No	None	0	No
LRP1B	1	TSG	No	Yes	No	TSG	1	No
LYL1	1	oncogene, fusion	No	Yes	No	None	1	Yes
LYN	2	oncogene, fusion	Yes	Yes	No	oncogene	2	Yes
LZTR1	1	TSG	Yes	No	No	TSG	1	No
MAF	1	oncogene, fusion	No	Yes	No	None	1	Yes
MAFB	1	oncogene, fusion	No	Yes	No	oncogene	1	Yes
MALT1	1	oncogene, fusion	Yes	Yes	No	None	2	Yes
MAML2	1	oncogene, fusion	No	No	No	None	0	Yes
MAP2K1	1	oncogene	Yes	Yes	Yes	oncogene	3	No
MAP2K2	1	oncogene	Yes	Yes	No	oncogene	2	Yes
MAP2K4	1	oncogene, TSG	Yes	Yes	No	TSG	2	Yes
MAP3K1	1	oncogene, TSG	Yes	Yes	Yes	TSG	3	Yes
MAP3K13	1	oncogene, TSG	Yes	Yes	No	oncogene	2	Yes
MAPK1	1	oncogene	Yes	Yes	No	oncogene	2	Yes
MAX	1	TSG	Yes	No	No	TSG	1	No
MDM2	1	oncogene	Yes	Yes	No	oncogene	2	Yes
MDM4	1	oncogene	Yes	Yes	No	oncogene	2	Yes
MECOM	1	oncogene, fusion	No	Yes	No	oncogene	1	Yes
MED12	1	TSG	Yes	Yes	Yes	oncogene, TSG	3	Yes
MEN1	1	TSG	Yes	Yes	Yes	TSG	3	No
MET	1	oncogene	Yes	Yes	Yes	oncogene	3	Yes
MITF	1	oncogene	Yes	Yes	No	oncogene, TSG	2	No
MLF1	1	TSG, fusion	No	Yes	No	None	1	No
MLH1	1	TSG	Yes	Yes	Yes	TSG	3	No
MLLT10	1	oncogene, fusion	No	Yes	No	oncogene	1	Yes
MLLT3	1	fusion	No	Yes	No	oncogene	1	Yes
MN1	1	oncogene, fusion	No	Yes	No	oncogene	1	Yes
MPL	1	oncogene	Yes	Yes	Yes	oncogene	3	Yes
MRTFA	1	oncogene, TSG, fusion	No	Yes	No	None	1	Yes
MSH2	1	TSG	Yes	Yes	Yes	TSG	3	No
MSH6	1	TSG	Yes	Yes	Yes	TSG	3	Yes
MSI2	1	oncogene, fusion	Yes	Yes	No	oncogene	2	Yes
MTCP1	1	oncogene, fusion	No	No	No	None	0	No
MTOR	1	oncogene	Yes	Yes	No	oncogene	2	Yes
MUTYH	1	TSG	Yes	Yes	No	TSG	2	No
MYB	1	oncogene, fusion	No	Yes	No	oncogene	1	Yes
MYC	1	oncogene, fusion	Yes	Yes	No	oncogene	2	Yes
MYCL	1	oncogene	Yes	Yes	No	oncogene	2	Yes
MYCN	1	oncogene	Yes	Yes	No	oncogene	2	No
MYD88	1	oncogene	Yes	Yes	Yes	oncogene	3	Yes
MYH11	1	fusion	No	Yes	No	TSG	1	No
MYH9	1	TSG, fusion	No	Yes	No	None	1	No
MYO5A	1	fusion	No	No	No	oncogene	0	No
MYOD1	1	oncogene	Yes	No	No	TSG	1	Yes
NAB2	1	TSG, fusion	No	No	No	None	0	No
NBN	1	TSG	Yes	Yes	No	TSG	2	No
NCOA2	1	oncogene, fusion	No	Yes	No	None	1	Yes
NCOA4	1	TSG, fusion	No	No	No	None	0	No
NCOR1	1	TSG	Yes	No	Yes	TSG	2	Yes
NCOR2	1	TSG	Yes	Yes	No	None	2	No
NDRG1	1	TSG, fusion	No	Yes	No	None	1	No
NF1	1	TSG, fusion	Yes	Yes	Yes	TSG	3	Yes
NF2	1	TSG	Yes	Yes	Yes	TSG	3	No
NFATC2	1	oncogene, fusion	No	No	No	None	0	Yes
NFE2L2	1	oncogene, TSG	Yes	Yes	Yes	oncogene	3	Yes
NFKB2	1	oncogene, TSG, fusion	No	Yes	No	None	1	Yes
NFKBIE	1	TSG	No	No	No	None	0	No
NKX2A	1	oncogene, TSG	Yes	Yes	No	oncogene	2	Yes
NOTCH1	1	oncogene, TSG, fusion	Yes	Yes	Yes	oncogene, TSG	3	Yes
NOTCH2	1	oncogene, TSG	Yes	Yes	Yes	oncogene, TSG	3	Yes
NPM1	1	oncogene, fusion	Yes	Yes	Yes	TSG	3	Yes
NR4A3	1	oncogene, fusion	No	Yes	No	oncogene	1	No
NRAS	1	oncogene	Yes	Yes	Yes	oncogene	3	Yes
NRG1	1	TSG, fusion	No	No	No	oncogene	0	Yes
NSD1	1	fusion	Yes	Yes	No	oncogene, TSG	2	Yes
NSD2	1	oncogene, fusion	Yes	Yes	No	oncogene	2	No
NSD3	1	oncogene, fusion	Yes	Yes	No	None	2	Yes
NT5C2	1	oncogene	Yes	Yes	No	oncogene	2	No
NTRK1	1	oncogene, TSG, fusion	Yes	Yes	No	oncogene	2	Yes
NTRK2	1	oncogene, fusion	Yes	Yes	No	oncogene	2	Yes
NTRK3	1	oncogene, fusion	Yes	Yes	No	oncogene	2	Yes
NUP214	1	fusion	No	Yes	No	oncogene	1	Yes
NUP98	1	oncogene, fusion	No	Yes	No	oncogene	1	Yes
NUTM1	1	oncogene, fusion	No	Yes	No	None	1	Yes
OLIG2	1	oncogene, fusion	No	No	No	None	0	Yes
P2RY8	1	oncogene, fusion	Yes	Yes	No	TSG	2	No
PALB2	1	TSG	Yes	Yes	No	TSG	2	No
PATZ1	1	TSG, fusion	No	No	No	None	0	No
PAX3	1	oncogene, fusion	No	Yes	No	oncogene	1	Yes
PAX5	1	oncogene, TSG, fusion	Yes	Yes	Yes	oncogene, TSG	3	Yes
PAX7	1	fusion	No	Yes	No	oncogene	1	Yes
PAX8	1	fusion	No	No	No	oncogene	0	Yes
PBRM1	1	TSG	Yes	Yes	Yes	TSG	3	No
PBX1	1	oncogene, fusion	No	Yes	No	None	1	Yes
PDCD1LG2	1	oncogene, fusion	Yes	Yes	No	oncogene	2	Yes
PDGFB	1	oncogene, fusion	No	Yes	No	oncogene	1	Yes
PDGFRA	1	oncogene, fusion	Yes	Yes	Yes	oncogene	3	No
PDGFRB	1	oncogene, fusion	Yes	Yes	No	oncogene	2	Yes
PER1	1	TSG, fusion	No	Yes	No	None	1	No
PHF6	1	TSG	Yes	Yes	Yes	TSG	3	No
PHOX2B	1	TSG	Yes	No	No	TSG	1	No
PIK3CA	1	oncogene	Yes	Yes	Yes	oncogene	3	Yes
PIK3CB	1	oncogene	Yes	Yes	No	oncogene	2	Yes
PIK3R1	1	TSG	Yes	Yes	Yes	TSG	3	Yes
PIK3R2	2	oncogene	Yes	Yes	No	TSG	2	Yes
PIM1	1	oncogene, fusion	Yes	Yes	No	None	2	Yes
PLAG1	1	oncogene, fusion	No	Yes	No	None	1	Yes
PLCG1	1	oncogene, fusion	Yes	No	No	oncogene	1	Yes
PML	1	TSG, fusion	No	Yes	No	TSG	1	No
PMS2	1	TSG	Yes	Yes	No	TSG	2	No
POLD1	1	TSG	Yes	Yes	No	TSG	2	No
POLE	1	TSG	Yes	Yes	No	TSG	2	Yes
POLQ	1	oncogene, TSG	No	No	No	None	0	Yes
POT1	1	TSG	Yes	Yes	No	TSG	2	No
POU2AF1	1	oncogene, fusion	No	Yes	No	None	1	Yes
POU5F1	1	oncogene, fusion	No	No	No	None	0	Yes
PPARG	1	TSG, fusion	Yes	Yes	No	oncogene	2	Yes
PPM1D	1	oncogene	Yes	No	No	oncogene	1	Yes
PPP2R1A	1	TSG	Yes	Yes	Yes	TSG	3	Yes
PPP6C	1	TSG	Yes	No	No	TSG	1	No
PRCC	1	fusion	No	No	No	oncogene	0	Yes
PRDM1	1	TSG	Yes	Yes	Yes	TSG	3	No
PRDM16	1	oncogene, fusion	No	Yes	No	None	1	Yes
PREX2	1	oncogene	Yes	No	No	None	1	Yes
PRF1	1	TSG	No	No	No	None	0	No
PRKACA	1	oncogene	No	No	No	oncogene	0	Yes
PRKAR1A	1	oncogene, TSG, fusion	Yes	Yes	No	TSG	2	Yes
PSIP1	1	oncogene, fusion	No	Yes	No	None	1	Yes
PTCH1	1	TSG	Yes	Yes	Yes	TSG	3	No
PTEN	1	TSG	Yes	Yes	Yes	TSG	3	Yes
PTK6	1	oncogene, TSG	No	No	No	None	0	Yes
PTPN11	1	oncogene	Yes	Yes	Yes	oncogene	3	Yes
PTPN13	1	TSG	No	No	No	TSG	0	Yes
PTPRB	1	TSG	No	No	No	None	0	Yes
PTPRC	1	TSG	No	No	No	None	0	No
PTPRK	1	TSG, fusion	No	No	No	None	0	No
PTPRT	1	TSG	Yes	No	No	TSG	1	No
QKI	1	oncogene, TSG	No	Yes	No	TSG	1	Yes
RAC1	1	oncogene	Yes	Yes	No	oncogene	2	Yes
RAD21	1	oncogene, TSG	Yes	Yes	No	TSG	2	Yes
RAD50	1	TSG	Yes	Yes	No	TSG	2	Yes
RAD51B	1	TSG, fusion	Yes	Yes	No	TSG	2	No
RAD51C	1	TSG	Yes	Yes	No	TSG	2	No
RAF1	1	oncogene, fusion	Yes	Yes	No	oncogene	2	Yes
RANBP2	1	TSG, fusion	No	No	No	oncogene	0	Yes
RAP1GDS1	1	oncogene, fusion	No	Yes	No	None	1	No
RARA	1	oncogene, fusion	Yes	Yes	No	None	2	Yes
RB1	1	TSG	Yes	Yes	Yes	TSG	3	Yes
RBM10	1	TSG	Yes	Yes	No	TSG	2	No
RBM15	1	fusion	No	Yes	No	oncogene, TSG	1	Yes
RECQL4	1	oncogene, TSG	Yes	No	No	TSG	1	Yes
REL	1	oncogene	Yes	Yes	No	oncogene	2	Yes
RET	1	oncogene, fusion	Yes	Yes	Yes	oncogene	3	No
RHOA	1	oncogene, TSG	Yes	Yes	No	oncogene	2	Yes
RHOH	1	TSG, fusion	No	Yes	No	None	1	No
RMI2	1	TSG, fusion	No	No	No	None	0	No
RNF43	1	TSG	Yes	Yes	Yes	TSG	3	No
ROS1	1	oncogene, fusion	Yes	Yes	No	oncogene	2	Yes
RPL10	1	TSG	No	No	No	None	0	No
RPL22	1	TSG, fusion	No	Yes	No	None	1	No
RPL5	1	TSG	No	No	No	TSG	0	No
RRAS2	1	oncogene	Yes	No	No	oncogene	1	No
RSPO2	1	TSG, fusion	No	Yes	No	None	1	No
RSPO3	1	oncogene, fusion	No	No	No	None	0	Yes
RUNX1	1	oncogene, TSG, fusion	Yes	Yes	Yes	TSG	3	Yes
RUNX1T1	1	oncogene, TSG, fusion	Yes	Yes	No	oncogene	2	Yes
RXRA	1	TSG	Yes	No	No	None	1	No
SALL4	1	oncogene	No	No	No	None	0	Yes
SBDS	1	TSG	No	No	No	None	0	No
SDHA	1	TSG	Yes	Yes	No	TSG	2	Yes
SDHAF2	1	TSG	Yes	No	No	TSG	1	No
SDHB	1	TSG	Yes	Yes	No	TSG	2	No
SDHC	1	TSG	Yes	Yes	No	TSG	2	No
SDHD	1	TSG	Yes	Yes	No	TSG	2	No
SET	1	oncogene, fusion	No	Yes	No	oncogene	1	Yes
SETBP1	1	oncogene, fusion	Yes	Yes	Yes	oncogene	3	No
SETD2	1	TSG	Yes	Yes	Yes	TSG	3	Yes
SF3B1	1	oncogene	Yes	Yes	Yes	oncogene	3	Yes
SFPQ	1	TSG, fusion	No	No	No	None	0	No
SFRP4	1	TSG	No	No	No	None	0	No
SGK1	2	oncogene	Yes	Yes	No	oncogene	2	Yes
SH2B3	1	TSG	Yes	No	No	TSG	1	No
SH3GL1	1	oncogene, fusion	No	Yes	No	None	1	Yes
SIX1	1	oncogene	No	No	No	None	0	Yes
SLC34A2	1	TSG, fusion	No	Yes	No	None	1	Yes
SMAD2	1	TSG	Yes	Yes	Yes	TSG	3	No
SMAD3	1	TSG	Yes	No	No	TSG	1	No
SMAD4	1	TSG	Yes	Yes	Yes	TSG	3	No
SMARCA4	1	TSG	Yes	Yes	Yes	TSG	3	No
SMARCB1	1	TSG	Yes	Yes	Yes	TSG	3	No
SMARCE1	1	TSG	Yes	No	No	oncogene, TSG	1	Yes
SMC1A	2	TSG	Yes	Yes	No	TSG	2	No
SMO	1	oncogene	Yes	Yes	Yes	oncogene	3	Yes
SND1	1	oncogene, fusion	No	No	No	None	0	Yes
SOCS1	1	TSG	Yes	Yes	Yes	TSG	3	No
SOS1	1	oncogene, fusion	Yes	No	No	oncogene	1	Yes
SOX2	1	oncogene	Yes	Yes	No	oncogene	2	Yes
SPEN	1	TSG	Yes	Yes	No	TSG	2	Yes
SPOP	1	TSG	Yes	Yes	Yes	TSG	3	No
SRC	1	oncogene	Yes	Yes	No	oncogene	2	Yes
SRSF2	1	oncogene	Yes	Yes	Yes	None	3	Yes
SRSF3	1	oncogene, fusion	No	Yes	No	None	1	Yes
SS18	1	fusion	No	Yes	No	oncogene	1	Yes
SSX1	1	oncogene, fusion	No	Yes	No	None	1	Yes
SSX2	1	oncogene, fusion	No	Yes	No	None	1	Yes
SSX4	1	oncogene, fusion	No	Yes	No	None	1	Yes
STAG2	1	TSG	Yes	Yes	Yes	TSG	3	No
STAT3	1	oncogene	Yes	Yes	No	oncogene	2	Yes
STAT5B	1	oncogene, TSG, fusion	Yes	Yes	No	oncogene	2	Yes
STAT6	1	oncogene, fusion	Yes	Yes	No	oncogene	2	Yes
STIL	1	oncogene, fusion	No	No	No	None	0	No
STK11	1	TSG	Yes	Yes	Yes	TSG	3	No
SUFU	1	TSG	Yes	Yes	No	TSG	2	No
SUZ12	1	oncogene, TSG, fusion	Yes	Yes	No	TSG	2	Yes
SYK	1	oncogene, fusion	Yes	Yes	No	oncogene	2	No
TAF15	1	oncogene, fusion	No	Yes	No	None	1	Yes
TAL1	1	oncogene, fusion	No	Yes	No	oncogene	1	No
TAL2	1	oncogene, fusion	No	Yes	No	None	1	No
TBL1XR1	1	oncogene, TSG, fusion	Yes	Yes	No	oncogene	2	Yes
TBX3	1	oncogene, TSG	Yes	Yes	No	TSG	2	Yes
TCF3	1	oncogene, TSG, fusion	Yes	Yes	No	TSG	2	Yes
TCF7L2	1	oncogene, fusion	Yes	No	No	TSG	1	No
TCL1A	1	oncogene, fusion	No	Yes	No	oncogene	1	No
TENT5C	1	TSG	Yes	Yes	No	TSG	2	No
TERT	1	oncogene, TSG	Yes	Yes	No	oncogene	2	Yes
TET1	1	oncogene, TSG, fusion	Yes	Yes	No	TSG	2	No
TET2	1	TSG	Yes	Yes	Yes	TSG	3	No
TFE3	1	oncogene, fusion	No	Yes	No	oncogene	1	Yes
TFEB	1	oncogene, fusion	No	No	No	None	0	Yes
TGFBR2	1	TSG	Yes	Yes	No	TSG	2	No
TLX1	1	oncogene, fusion	No	Yes	No	oncogene	1	No
TLX3	1	oncogene, fusion	No	Yes	No	oncogene	1	Yes
TMEM127	1	TSG	Yes	No	No	TSG	1	No
TNFAIP3	1	TSG	Yes	Yes	Yes	TSG	3	No
TNFRSF14	1	TSG	Yes	Yes	No	TSG	2	Yes
TNFRSF17	1	oncogene, fusion	No	Yes	No	oncogene	1	Yes
TOP1	1	fusion	Yes	Yes	No	oncogene	2	Yes
TP53	1	oncogene, TSG, fusion	Yes	Yes	Yes	TSG	3	Yes
TP63	1	oncogene, TSG	Yes	Yes	No	oncogene, TSG	2	Yes
TPM3	1	TSG, fusion	No	Yes	No	None	1	No
TRA	1	fusion	No	No	No	oncogene	0	No
TRAF7	1	TSG	Yes	No	Yes	None	2	Yes
TRB	1	fusion	No	No	No	oncogene	0	No
TRD	1	fusion	No	No	No	oncogene	0	No
TRIM24	1	oncogene, TSG, fusion	No	Yes	No	None	1	Yes
TRIM27	1	oncogene, fusion	No	No	No	oncogene	0	Yes
TRIM33	1	TSG, fusion	No	No	No	None	0	No
TRRAP	1	oncogene	No	No	No	None	0	No
TSC1	1	TSG	Yes	Yes	Yes	TSG	3	No
TSC2	1	TSG	Yes	Yes	No	TSG	2	Yes
TSHR	2	None	Yes	Yes	Yes	oncogene	3	Yes
U2AF1	1	oncogene	Yes	Yes	Yes	oncogene	3	Yes
UBR5	1	oncogene	Yes	No	No	oncogene	1	Yes
USP6	1	oncogene, fusion	No	Yes	No	oncogene	1	Yes
USP8	1	oncogene	Yes	No	No	oncogene	1	No
VHL	1	TSG	Yes	Yes	Yes	TSG	3	No
WAS	1	oncogene	No	No	No	None	0	Yes
WIF1	1	TSG, fusion	No	No	No	TSG	0	No
WRN	1	TSG	No	No	No	TSG	0	Yes
WT1	1	oncogene, TSG, fusion	Yes	Yes	Yes	oncogene, TSG	3	No
WWTR1	1	oncogene, fusion	Yes	No	No	oncogene	1	Yes
XPA	1	TSG	No	No	No	TSG	0	No
XPC	1	TSG	No	No	No	TSG	0	No
XPO1	1	oncogene	Yes	Yes	No	oncogene	2	Yes
YAP1	1	fusion, oncogene	Yes	No	No	oncogene	1	Yes
YWHAE	1	TSG, fusion	No	No	No	None	0	No
ZBTB16	1	TSG, fusion	No	Yes	No	None	1	No
ZFHX3	1	TSG	Yes	No	No	TSG	1	No
ZNF331	1	TSG, fusion	No	No	No	None	0	No
ZNF521	1	oncogene, fusion	No	Yes	No	None	1	Yes
ZRSR2	1	TSG	Yes	Yes	No	None	2	No
AURKA	NA	NA	Yes	Yes	No	oncogene	2	Yes
AURKB	NA	NA	Yes	Yes	No	oncogene	2	Yes
AXL	NA	NA	Yes	Yes	No	oncogene	2	Yes
CDK8	NA	NA	Yes	Yes	No	oncogene	2	Yes
CDKN2B	NA	NA	Yes	Yes	No	TSG	2	No
CHEK1	NA	NA	Yes	Yes	No	TSG	2	No
CRKL	NA	NA	Yes	Yes	No	oncogene	2	Yes
DOT1L	NA	NA	Yes	Yes	No	oncogene	2	Yes
EPHB1	NA	NA	Yes	Yes	No	oncogene, TSG	2	Yes
FGF19	NA	NA	Yes	Yes	No	oncogene	2	Yes
FGF3	NA	NA	Yes	Yes	No	oncogene	2	Yes
FGF4	NA	NA	Yes	Yes	No	oncogene	2	Yes
FLT1	NA	NA	Yes	Yes	No	oncogene	2	Yes
IGF1R	NA	NA	Yes	Yes	No	oncogene	2	Yes
IKBKE	NA	NA	Yes	Yes	No	oncogene	2	Yes
INPP4B	NA	NA	Yes	Yes	No	TSG	2	No
IRS2	NA	NA	Yes	Yes	No	oncogene	2	Yes
MCL1	NA	NA	Yes	Yes	No	oncogene	2	Yes
MEF2B	NA	NA	Yes	Yes	No	oncogene	2	Yes
MRE11	NA	NA	Yes	Yes	No	TSG	2	No
MSH3	NA	NA	Yes	Yes	No	TSG	2	Yes
NFKBIA	NA	NA	Yes	Yes	No	TSG	2	No
PDCD1	NA	NA	Yes	Yes	No	oncogene	2	Yes
RAD51	NA	NA	Yes	Yes	No	TSG	2	No
RICTOR	NA	NA	Yes	Yes	No	oncogene	2	Yes
RPTOR	NA	NA	Yes	Yes	No	oncogene	2	Yes
SOX9	NA	NA	Yes	Yes	Yes	oncogene, TSG	3	Yes
ALOX12B	NA	NA	Yes	Yes	No	oncogene, TSG	2	Yes
DIS3	NA	NA	Yes	Yes	No	TSG	2	No
DNMT1	NA	NA	Yes	No	Yes	oncogene	2	Yes
ERRFI1	NA	NA	Yes	Yes	No	TSG	2	No
GNA13	NA	NA	Yes	Yes	No	oncogene, TSG	2	Yes
HDAC1	NA	NA	Yes	Yes	No	oncogene	2	Yes
INHBA	NA	NA	Yes	Yes	No	oncogene, TSG	2	Yes
MAP3K14	NA	NA	Yes	Yes	No	oncogene	2	Yes
MST1R	NA	NA	Yes	Yes	No	oncogene	2	Yes
NOTCH3	NA	NA	Yes	Yes	No	oncogene, TSG	2	Yes
PARP1	NA	NA	Yes	Yes	No	TSG	2	No
PIK3CG	NA	NA	Yes	Yes	No	oncogene	2	Yes
PLCG2	NA	NA	Yes	Yes	No	oncogene	2	Yes
PRKCI	NA	NA	Yes	Yes	No	oncogene	2	Yes
PRKN	NA	NA	Yes	Yes	No	TSG	2	No
RAD51D	NA	NA	Yes	Yes	No	TSG	2	No
STAT5A	NA	NA	Yes	Yes	No	oncogene	2	Yes
VEGFA	NA	NA	Yes	Yes	No	oncogene	2	Yes
XRCC2	NA	NA	Yes	Yes	No	TSG	2	No
CD58	NA	NA	Yes	Yes	No	TSG	2	No
DTX1	NA	NA	Yes	Yes	No	TSG	2	No
DUSP22	NA	NA	Yes	Yes	No	TSG	2	No
GNA12	NA	NA	Yes	Yes	No	oncogene	2	Yes
H1F3	NA	NA	Yes	Yes	No	TSG	2	No
H1F4	NA	NA	Yes	Yes	No	oncogene	2	Yes
H2AC17	NA	NA	Yes	Yes	No	oncogene	2	Yes
HDAC4	NA	NA	Yes	Yes	No	oncogene, TSG	2	Yes
HDAC7	NA	NA	Yes	Yes	No	oncogene	2	Yes
IRF1	NA	NA	Yes	Yes	No	TSG	2	No
IRF8	NA	NA	Yes	Yes	No	TSG	2	No
JARID2	NA	NA	Yes	Yes	No	oncogene, TSG	2	Yes
MTAP	NA	NA	Yes	Yes	No	TSG	2	No
NCSTN	NA	NA	Yes	Yes	No	oncogene	2	Yes
PTPN2	NA	NA	Yes	Yes	No	TSG	2	No
SMC3	NA	NA	Yes	Yes	No	TSG	2	No
TRAF3	NA	NA	Yes	Yes	No	TSG	2	No
TRAF5	NA	NA	Yes	Yes	No	TSG	2	No
TYK2	NA	NA	Yes	Yes	No	oncogene	2	Yes
XBP1	NA	NA	Yes	Yes	No	oncogene	2	Yes

## Sheet: Supplemental Table 3
Supplemental Table 3: Homologous recombination deficiency and tumor mutational burden in germline BRCA1 and BRCA2 pathogenic variant carriers
		N (%)	HRD score (mean ± SEM, p-value)	TMB (median, IQR, p-value)
Germline variant gene
BRCA1
	asLOH	80 (93.0)	57.4 ± 1.3, ref	3.4, 1.6-11.2, ref
	nonLOH	6 (7.0)	22.6 ±6.1, p<0.0001	0.9, 0.0-32.7, p=0.312
BRCA2
	asLOH	48 (96.0)	43.69 ± 1.5, ref	1.5, 0.9-3.4, ref
	nonLOH	2 (4.0)	23.5 ± 6.5, p=0.010	1.6, 0.4-2.8, p>0.999
Estrogen receptor status
ER-negative
	asLOH	67 (94.4)	57.6 ± 1.3, ref	3.4, 1.6-11.0, ref
	nonLOH	4 (5.6)	22.8 ± 9.2, p<0.0001	3.10, 5-89.0, p>0.999
ER-positive
	asLOH	61 (93.8)	46.3 ± 1.6, ref	1.7, 0.9-3.9, ref
	nonLOH	4 (6.2)	22.8 ± 4.1, p=0.0004	0.2, 0.0-2.2, p=0.417
Combined LOH status
	asLOH	128	52.3 ± 1.1, ref	2.1, 1.2-7.0, ref
	nonLOH	8	22.8 ± 4.7, p<0.0001	1.1, 0.1-4.1, p=0.101

## Sheet: Supplemental Table 4
Supplemental Table 4: Single base substitution signatures in germline BRCA1 and BRCA2 pathogenic variant carriers
		SBS3 (median, IQR, p-value)	SBS1 (median, IQR, p-value)	SBS26 (median, IQR, p-value)	SBS18 (median, IQR, p-value)
asLOH	128	38.5, 14.3-52.0, ref	10.5, 5.1-23.7, ref	7.0, 0-13.5, ref	0, 0-9.9, ref
nonLOH	8	15.9, 0-30.8, p=0.023	2.6, 0-30.5, p=0.220	22.1, 4.3-28.3, p=0.016	0, 0-0, p=0.023
BRCA1 asLOH	80	27.3, 1.1-50.1, ref	12.9, 5.7-31.0, ref	5.9, 0-13.1, ref	1.4, 0-16.1, ref
BRCA2 asLOH	48	42.6, 26.4-57.7, p=0.002	7.3, 3.0-14.1, p=0.013	9.4, 1.0-16.4, p=0.049	0, 0-2.7, p=0.007

## Sheet: Supplemental Table 5
Supplemental Table 5: Clinical characteristics of tumors without loss of heterozygosity (nonLOH )
Anonymized ID	ER	PR	HER2	Pathological Tumor Stage	Nodal Stage	Metastasis Stage	Histological Grade	Histological Type
upennposhtumor026	Positive	Positive	Negative	T1	N1	M0	3	Ductal
upennposhtumor029	Negative	Negative	Negative	T2	N1	M0	3	Ductal
upennposhtumor070	Positive	Positive	Negative	T1	N1	M0	2	Ductal
upennposhtumor073	Positive	N/A	Negative	T1	N1	M0	2	Ductal
upennposhtumor084	Negative	Positive	Negative	T1	N0	M0	3	Ductal
upennposhtumor096	Negative	Negative	Negative	T1	N1	M0	3	Medullary
upennposhtumor127	Negative	Negative	Negative	T2	N0	M0	3	Ductal
upennposhtumor128	Positive	N/A	Positive	T1	N0	M0	3	Ductal

## Sheet: Supplemental Table 6
Supplemental Table 6: Frequency of variants identified in tumors
Gene	SNV/Indel Count	N Patients SNV/Indel	CNV Count	N Patients CNV	Total Variant Count	N Total Patients	Percentage Patients
TP53	84	78	-	-	84	78	57.3529
RAD21	5	4	71	71	76	74	54.4118
MYC	-	-	72	72	72	72	52.9412
UBR5	-	-	67	67	67	67	49.2647
RECQL4	21	17	47	47	68	61	44.8529
RUNX1T1	6	6	54	54	60	58	42.6471
FAT1	70	50	3	3	73	53	38.9706
KMT2D	79	49	4	4	83	52	38.2353
ARNT	14	13	44	44	58	51	37.5
HEY1	-	-	49	49	49	49	36.0294
KMT2C	64	46	1	1	65	47	34.5588
SPEN	63	45	-	-	63	45	33.0882
LRP1B	67	44	-	-	67	44	32.3529
GATA3	6	5	40	40	46	44	32.3529
KMT2A	61	41	3	3	64	43	31.6176
MCL1	-	-	43	43	43	43	31.6176
LMNA	5	5	37	37	42	42	30.8824
NCOA2	-	-	41	41	41	41	30.1471
H3F3A	-	-	41	41	41	41	30.1471
FOXO3	28	28	13	13	41	40	29.4118
AKT3	-	-	40	40	40	40	29.4118
PREX2	1	1	40	40	41	40	29.4118
ATM	50	39	-	-	50	39	28.6765
NTRK1	7	6	34	34	41	39	28.6765
PBX1	2	2	36	36	38	38	27.9412
DDR2	1	1	37	37	38	38	27.9412
GNA13	1	1	36	36	37	37	27.2059
NCSTN	1	1	37	37	38	37	27.2059
JARID2	15	13	25	25	40	37	27.2059
NCOR1	49	37	-	-	49	37	27.2059
FCGR2B	-	-	37	37	37	37	27.2059
ATRX	53	36	-	-	53	36	26.4706
CANT1	1	1	34	34	35	35	25.7353
DDX5	-	-	35	35	35	35	25.7353
POLQ	42	32	3	3	45	35	25.7353
SETD2	46	35	-	-	46	35	25.7353
FCRL4	-	-	34	34	34	34	25
SOX9	1	1	33	33	34	34	25
BRCA2	42	34	-	-	42	34	25
ATR	44	34	-	-	44	34	25
PRCC	-	-	34	34	34	34	25
TBL1XR1	6	6	28	28	34	34	25
POLE	39	33	-	-	39	33	24.2647
IKBKE	-	-	32	32	32	32	23.5294
ELK4	-	-	32	32	32	32	23.5294
SRSF2	-	-	32	32	32	32	23.5294
H3F3B	-	-	32	32	32	32	23.5294
CIC	34	27	6	6	40	32	23.5294
PRKAR1A	3	3	30	30	33	32	23.5294
RPTOR	1	1	32	32	33	32	23.5294
PIK3CA	6	6	28	28	34	32	23.5294
MDM4	-	-	32	32	32	32	23.5294
MED12	34	29	3	3	37	32	23.5294
NOTCH3	24	22	10	10	34	31	22.7941
CD79B	-	-	31	31	31	31	22.7941
ZFHX3	37	31	-	-	37	31	22.7941
PPM1D	-	-	31	31	31	31	22.7941
PRKCI	-	-	30	30	30	30	22.0588
PTPRB	35	30	-	-	35	30	22.0588
ABL2	-	-	29	29	29	29	21.3235
CREBBP	32	26	4	4	36	29	21.3235
MECOM	1	1	28	28	29	29	21.3235
TET1	26	24	5	5	31	29	21.3235
COL2A1	34	29	-	-	34	29	21.3235
FAT4	38	29	-	-	38	29	21.3235
MSI2	-	-	28	28	28	28	20.5882
JAK1	24	22	8	8	32	28	20.5882
MYH11	33	28	-	-	33	28	20.5882
CUX1	15	13	16	16	31	28	20.5882
NF1	36	28	-	-	36	28	20.5882
TSC2	31	26	2	2	33	28	20.5882
EZH2	19	18	10	10	29	27	19.8529
CHD4	3	3	24	24	27	27	19.8529
NSD1	29	25	2	2	31	27	19.8529
SOX2	1	1	25	25	26	26	19.1176
MLLT10	-	-	26	26	26	26	19.1176
DEK	-	-	26	26	26	26	19.1176
AFDN	29	22	5	5	34	26	19.1176
PTPN13	35	26	-	-	35	26	19.1176
LYN	-	-	25	25	25	25	18.3824
DNMT3A	31	25	-	-	31	25	18.3824
TP63	11	10	18	18	29	25	18.3824
WWTR1	-	-	25	25	25	25	18.3824
HLF	-	-	25	25	25	25	18.3824
TERT	15	15	12	12	27	25	18.3824
PLAG1	-	-	25	25	25	25	18.3824
DROSHA	26	24	-	-	26	24	17.6471
DICER1	25	24	-	-	25	24	17.6471
NOTCH1	27	22	5	5	32	24	17.6471
ARID2	31	24	-	-	31	24	17.6471
BCL9	-	-	24	24	24	24	17.6471
COL1A1	9	9	15	15	24	24	17.6471
HDAC4	24	22	2	2	26	24	17.6471
NOTCH2	22	18	5	5	27	23	16.9118
ERC1	-	-	23	23	23	23	16.9118
NCOR2	32	23	-	-	32	23	16.9118
GNAS	2	2	22	22	24	23	16.9118
KNL1	35	23	-	-	35	23	16.9118
TRIM24	8	7	17	17	25	23	16.9118
ARID1A	27	22	-	-	27	22	16.1765
BCL9L	21	19	3	3	24	22	16.1765
NFATC2	-	-	22	22	22	22	16.1765
MAP3K13	8	8	15	15	23	22	16.1765
AURKA	-	-	22	22	22	22	16.1765
TET2	24	21	-	-	24	21	15.4412
POLD1	23	21	-	-	23	21	15.4412
PAX5	8	8	13	13	21	21	15.4412
ARHGEF12	21	19	2	2	23	21	15.4412
ARID1B	27	21	-	-	27	21	15.4412
MYH9	29	21	-	-	29	21	15.4412
EPAS1	6	5	16	16	22	21	15.4412
DAXX	14	12	10	10	24	21	15.4412
CCND2	-	-	21	21	21	21	15.4412
KDM5A	-	-	21	21	21	21	15.4412
BRCA1	29	21	-	-	29	21	15.4412
SALL4	-	-	21	21	21	21	15.4412
BCL11A	-	-	20	20	20	20	14.7059
BCOR	23	20	-	-	23	20	14.7059
CCND1	1	1	19	19	20	20	14.7059
KDM5C	20	20	-	-	20	20	14.7059
FUBP1	13	12	8	8	21	20	14.7059
REL	-	-	20	20	20	20	14.7059
XPO1	-	-	20	20	20	20	14.7059
PIK3R2	9	9	12	12	21	19	13.9706
DNM2	11	9	12	12	23	19	13.9706
FGFR1	5	5	14	14	19	19	13.9706
FGF4	-	-	19	19	19	19	13.9706
FGF3	-	-	19	19	19	19	13.9706
FGF19	-	-	19	19	19	19	13.9706
BRAF	1	1	18	18	19	19	13.9706
KAT6A	5	5	14	14	19	19	13.9706
BCORL1	15	14	5	5	20	19	13.9706
RAD50	20	19	-	-	20	19	13.9706
ERBB4	19	16	4	4	23	19	13.9706
BCL6	1	1	18	18	19	19	13.9706
PER1	20	19	-	-	20	19	13.9706
ARHGAP35	17	16	2	2	19	18	13.2353
LPP	-	-	18	18	18	18	13.2353
SOS1	1	1	17	17	18	18	13.2353
KRAS	2	2	16	16	18	18	13.2353
PTK6	1	1	17	17	18	18	13.2353
IRS4	18	15	3	3	21	18	13.2353
TRRAP	1	1	17	17	18	18	13.2353
PTCH1	20	18	-	-	20	18	13.2353
SMC3	19	18	-	-	19	18	13.2353
CDK6	-	-	18	18	18	18	13.2353
XPC	19	18	-	-	19	18	13.2353
IDH2	-	-	18	18	18	18	13.2353
STAT5B	11	9	9	9	20	18	13.2353
BTK	15	14	4	4	19	18	13.2353
FUS	11	10	8	8	19	18	13.2353
IKBKB	1	1	16	16	17	17	12.5
BLM	17	17	-	-	17	17	12.5
U2AF1	-	-	17	17	17	17	12.5
KAT6B	24	17	-	-	24	17	12.5
PTPRK	19	17	-	-	19	17	12.5
DIS3	19	17	-	-	19	17	12.5
PTPRT	20	17	-	-	20	17	12.5
MSH6	22	17	-	-	22	17	12.5
SMARCA4	23	17	-	-	23	17	12.5
CREB3L2	-	-	17	17	17	17	12.5
FOXP1	16	16	3	3	19	17	12.5
EPHA7	15	12	7	7	22	17	12.5
SMO	2	2	14	14	16	16	11.7647
FANCA	19	15	1	1	20	16	11.7647
TSC1	18	16	-	-	18	16	11.7647
H1F4	-	-	16	16	16	16	11.7647
ATP1A1	17	13	3	3	20	16	11.7647
RSPO3	-	-	16	16	16	16	11.7647
EIF4A2	-	-	16	16	16	16	11.7647
FES	4	4	13	13	17	16	11.7647
EP300	18	16	-	-	18	16	11.7647
RBM15	13	13	3	3	16	16	11.7647
RB1	21	16	-	-	21	16	11.7647
PBRM1	18	16	-	-	18	16	11.7647
EPHB1	12	10	6	6	18	16	11.7647
SMC1A	18	16	-	-	18	16	11.7647
WT1	3	3	12	12	15	15	11.0294
H3C2	-	-	15	15	15	15	11.0294
PPARG	3	3	12	12	15	15	11.0294
H2AC17	-	-	15	15	15	15	11.0294
PIK3CB	2	2	13	13	15	15	11.0294
IKZF3	5	5	10	10	15	15	11.0294
VEGFA	-	-	15	15	15	15	11.0294
MYCN	3	3	12	12	15	15	11.0294
ETV5	-	-	15	15	15	15	11.0294
IL7R	-	-	15	15	15	15	11.0294
EPHA3	17	15	-	-	17	15	11.0294
CBL	12	12	3	3	15	15	11.0294
IRF4	5	5	10	10	15	15	11.0294
TRIM33	19	15	-	-	19	15	11.0294
CD274	3	3	12	12	15	15	11.0294
ELL	2	2	13	13	15	15	11.0294
NSD3	-	-	15	15	15	15	11.0294
CDH11	12	10	5	5	17	15	11.0294
HGF	-	-	15	15	15	15	11.0294
CAMTA1	16	14	-	-	16	14	10.2941
CARD11	2	2	12	12	14	14	10.2941
LMO2	-	-	14	14	14	14	10.2941
MLH1	16	14	-	-	16	14	10.2941
RAF1	1	1	13	13	14	14	10.2941
APC	15	14	-	-	15	14	10.2941
IGF1R	-	-	14	14	14	14	10.2941
RUNX1	7	7	7	7	14	14	10.2941
PIK3CG	-	-	14	14	14	14	10.2941
SETBP1	5	4	10	10	15	14	10.2941
POU5F1	-	-	14	14	14	14	10.2941
WRN	15	14	-	-	15	14	10.2941
RNF43	24	14	-	-	24	14	10.2941
TYK2	3	3	11	11	14	14	10.2941
ESR1	6	6	8	8	14	14	10.2941
FANCD2	14	14	-	-	14	14	10.2941
CLTCL1	16	14	-	-	16	14	10.2941
DDB2	7	6	8	8	15	14	10.2941
ATP2B3	15	13	-	-	15	13	9.55882
JAK2	1	1	12	12	13	13	9.55882
LRIG3	13	13	-	-	13	13	9.55882
CALR	-	-	13	13	13	13	9.55882
PRKACA	1	1	12	12	13	13	9.55882
CLTC	13	13	-	-	13	13	9.55882
BRIP1	13	13	-	-	13	13	9.55882
FOXL2	-	-	13	13	13	13	9.55882
MET	1	1	12	12	13	13	9.55882
MAFB	1	1	12	12	13	13	9.55882
STAG2	13	13	-	-	13	13	9.55882
STAT3	5	5	8	8	13	13	9.55882
CDK12	15	13	-	-	15	13	9.55882
MRTFA	10	10	4	4	14	13	9.55882
RICTOR	-	-	13	13	13	13	9.55882
PLCG1	-	-	12	12	12	12	8.82353
SRC	-	-	12	12	12	12	8.82353
LYL1	-	-	12	12	12	12	8.82353
CYLD	12	12	-	-	12	12	8.82353
CUL3	14	12	-	-	14	12	8.82353
TOP1	-	-	12	12	12	12	8.82353
CCND3	-	-	12	12	12	12	8.82353
ARHGAP26	14	11	1	1	15	12	8.82353
JAK3	-	-	12	12	12	12	8.82353
SGK1	-	-	12	12	12	12	8.82353
PDGFRA	3	3	9	9	12	12	8.82353
KLF4	5	5	7	7	12	12	8.82353
PDCD1LG2	-	-	12	12	12	12	8.82353
AXIN1	12	10	2	2	14	12	8.82353
MLLT3	-	-	12	12	12	12	8.82353
TFEB	-	-	12	12	12	12	8.82353
CCNE1	-	-	12	12	12	12	8.82353
MYB	-	-	12	12	12	12	8.82353
GNA12	-	-	12	12	12	12	8.82353
ERBB2	1	1	11	11	12	12	8.82353
PSIP1	-	-	12	12	12	12	8.82353
MAP3K1	12	10	3	3	15	12	8.82353
MPL	4	4	8	8	12	12	8.82353
CIITA	12	11	-	-	12	11	8.08824
LATS2	12	11	-	-	12	11	8.08824
ERCC5	13	11	-	-	13	11	8.08824
DNMT1	-	-	11	11	11	11	8.08824
DDX10	12	11	-	-	12	11	8.08824
GRIN2A	11	11	-	-	11	11	8.08824
FBXO11	11	11	-	-	11	11	8.08824
STK11	11	10	1	1	12	11	8.08824
CBLB	12	11	-	-	12	11	8.08824
INPP4B	11	11	-	-	11	11	8.08824
MDM2	-	-	11	11	11	11	8.08824
CRTC1	-	-	11	11	11	11	8.08824
ERCC2	12	11	-	-	12	11	8.08824
SND1	-	-	11	11	11	11	8.08824
ALOX12B	11	11	-	-	11	11	8.08824
BRD4	1	1	10	10	11	11	8.08824
HIP1	-	-	11	11	11	11	8.08824
TBX3	10	9	2	2	12	11	8.08824
PTEN	5	5	6	6	11	11	8.08824
AXIN2	16	11	-	-	16	11	8.08824
BCL2	1	1	10	10	11	11	8.08824
ROS1	-	-	11	11	11	11	8.08824
PIK3R1	12	11	-	-	12	11	8.08824
MSH3	12	11	-	-	12	11	8.08824
MEF2B	-	-	10	10	10	10	7.35294
PALB2	10	10	-	-	10	10	7.35294
NBN	12	10	-	-	12	10	7.35294
ERCC3	10	10	-	-	10	10	7.35294
STIL	1	1	9	9	10	10	7.35294
HOXA11	2	2	8	8	10	10	7.35294
IRS2	-	-	10	10	10	10	7.35294
HMGA1	-	-	10	10	10	10	7.35294
CDKN1A	-	-	10	10	10	10	7.35294
ALK	-	-	10	10	10	10	7.35294
SRSF3	-	-	10	10	10	10	7.35294
PTPRC	12	10	-	-	12	10	7.35294
CNOT3	10	10	-	-	10	10	7.35294
PIM1	1	1	9	9	10	10	7.35294
HNF1A	12	10	-	-	12	10	7.35294
FOXO1	7	6	4	4	11	10	7.35294
KDM6A	7	7	3	3	10	10	7.35294
RARA	-	-	10	10	10	10	7.35294
TRIM27	-	-	10	10	10	10	7.35294
GPC3	4	4	5	5	9	9	6.61765
EGFR	4	4	5	5	9	9	6.61765
TRAF7	9	9	1	1	10	9	6.61765
RANBP2	12	9	-	-	12	9	6.61765
ACVR2A	7	7	2	2	9	9	6.61765
BAP1	13	9	-	-	13	9	6.61765
SMARCE1	-	-	9	9	9	9	6.61765
TRAF3	9	9	-	-	9	9	6.61765
EPS15	9	9	-	-	9	9	6.61765
MRE11	9	9	-	-	9	9	6.61765
RAD51D	9	9	-	-	9	9	6.61765
KIT	-	-	9	9	9	9	6.61765
CCDC6	9	9	-	-	9	9	6.61765
TCF7L2	6	6	3	3	9	9	6.61765
KDR	1	1	8	8	9	9	6.61765
PARP1	9	9	-	-	9	9	6.61765
BIRC3	7	7	2	2	9	9	6.61765
TCF3	7	7	2	2	9	9	6.61765
TNFAIP3	10	9	-	-	10	9	6.61765
JUN	-	-	9	9	9	9	6.61765
EXT2	9	9	-	-	9	9	6.61765
FBXW7	10	9	-	-	10	9	6.61765
NFKB2	6	6	3	3	9	9	6.61765
TAL1	-	-	9	9	9	9	6.61765
NF2	11	9	-	-	11	9	6.61765
HOXA9	1	1	8	8	9	9	6.61765
EXT1	9	9	-	-	9	9	6.61765
RET	2	2	7	7	9	8	5.88235
ZNF521	-	-	8	8	8	8	5.88235
MTAP	4	4	4	4	8	8	5.88235
AKT2	-	-	8	8	8	8	5.88235
MUTYH	8	8	-	-	8	8	5.88235
NTRK3	-	-	8	8	8	8	5.88235
FOXO4	7	6	3	3	10	8	5.88235
RAC1	-	-	8	8	8	8	5.88235
CTCF	8	8	-	-	8	8	5.88235
MYCL	-	-	8	8	8	8	5.88235
SMAD4	9	8	-	-	9	8	5.88235
KEAP1	10	8	-	-	10	8	5.88235
WIF1	8	8	-	-	8	8	5.88235
LATS1	10	8	-	-	10	8	5.88235
LEF1	3	3	5	5	8	8	5.88235
SS18	-	-	8	8	8	8	5.88235
STAT5A	-	-	8	8	8	8	5.88235
FLCN	8	8	-	-	8	8	5.88235
MALT1	-	-	8	8	8	8	5.88235
SUZ12	4	4	4	4	8	8	5.88235
CARS1	10	8	-	-	10	8	5.88235
HOXA13	-	-	8	8	8	8	5.88235
ELF4	4	3	5	5	9	8	5.88235
MSH2	9	8	-	-	9	8	5.88235
MITF	5	5	3	3	8	8	5.88235
CSF3R	-	-	7	7	7	7	5.14706
ETV1	-	-	7	7	7	7	5.14706
BAX	7	7	-	-	7	7	5.14706
SMAD3	7	7	-	-	7	7	5.14706
PRDM1	8	7	-	-	8	7	5.14706
CDC73	7	7	-	-	7	7	5.14706
PPP2R1A	7	7	-	-	7	7	5.14706
CRLF2	-	-	7	7	7	7	5.14706
FH	7	7	-	-	7	7	5.14706
LCK	-	-	7	7	7	7	5.14706
SH2B3	7	7	-	-	7	7	5.14706
PATZ1	8	7	-	-	8	7	5.14706
TNFRSF17	-	-	7	7	7	7	5.14706
TAL2	-	-	7	7	7	7	5.14706
FGFR2	2	2	5	5	7	7	5.14706
INHBA	1	1	6	6	7	7	5.14706
FANCE	7	7	-	-	7	7	5.14706
SDHB	9	7	-	-	9	7	5.14706
NR4A3	-	-	7	7	7	7	5.14706
SMAD2	7	7	-	-	7	7	5.14706
ASXL1	7	7	-	-	7	7	5.14706
ERG	-	-	7	7	7	7	5.14706
RBM10	7	7	-	-	7	7	5.14706
FOXA1	1	1	6	6	7	7	5.14706
HDAC1	-	-	7	7	7	7	5.14706
RHOA	6	6	1	1	7	7	5.14706
NFE2L2	4	4	3	3	7	7	5.14706
AFF3	2	2	5	5	7	7	5.14706
CREB3L1	7	7	-	-	7	7	5.14706
NKX2A	1	1	6	6	7	7	5.14706
HNRNPA2B1	-	-	7	7	7	7	5.14706
NRG1	4	4	3	3	7	7	5.14706
PRKN	7	7	-	-	7	7	5.14706
CDKN2A	2	2	4	4	6	6	4.41176
IKZF1	6	6	-	-	6	6	4.41176
IRF8	6	6	-	-	6	6	4.41176
CASP8	7	6	-	-	7	6	4.41176
GLI1	1	1	5	5	6	6	4.41176
RAP1GDS1	-	-	6	6	6	6	4.41176
SPOP	6	6	-	-	6	6	4.41176
GATA2	5	5	2	2	7	6	4.41176
CBFA2T3	7	6	-	-	7	6	4.41176
ZBTB16	6	6	-	-	6	6	4.41176
HSP90AA1	-	-	6	6	6	6	4.41176
AR	3	3	3	3	6	6	4.41176
TRAF5	6	6	-	-	6	6	4.41176
CHEK2	6	6	-	-	6	6	4.41176
BMPR1A	1	1	5	5	6	6	4.41176
APOBEC3B	1	1	5	5	6	6	4.41176
QKI	3	3	3	3	6	6	4.41176
BARD1	6	6	-	-	6	6	4.41176
FAS	4	3	3	3	7	6	4.41176
LZTR1	6	6	-	-	6	6	4.41176
FANCC	6	6	-	-	6	6	4.41176
ERCC4	6	6	-	-	6	6	4.41176
SET	-	-	6	6	6	6	4.41176
ABL1	1	1	5	5	6	6	4.41176
SH3GL1	-	-	6	6	6	6	4.41176
NAB2	6	6	-	-	6	6	4.41176
ERBB3	3	3	4	4	7	6	4.41176
SFPQ	6	6	-	-	6	6	4.41176
DDX3X	6	6	-	-	6	6	4.41176
PAX3	2	2	4	4	6	6	4.41176
P2RY8	-	-	6	6	6	6	4.41176
MAP3K14	-	-	6	6	6	6	4.41176
BUB1B	6	5	-	-	6	5	3.67647
MAP2K2	-	-	5	5	5	5	3.67647
FLT3	1	1	4	4	5	5	3.67647
ACVR1B	5	5	-	-	5	5	3.67647
HDAC7	-	-	5	5	5	5	3.67647
NDRG1	5	5	-	-	5	5	3.67647
RAD51B	5	5	-	-	5	5	3.67647
GNA11	2	2	3	3	5	5	3.67647
MAPK1	-	-	5	5	5	5	3.67647
STAT6	-	-	5	5	5	5	3.67647
GNAQ	1	1	4	4	5	5	3.67647
MYOD1	1	1	4	4	5	5	3.67647
SLC34A2	6	5	-	-	6	5	3.67647
TGFBR2	5	5	-	-	5	5	3.67647
SMARCB1	5	5	-	-	5	5	3.67647
GATA1	2	2	3	3	5	5	3.67647
MLF1	5	5	-	-	5	5	3.67647
MTCP1	-	-	5	5	5	5	3.67647
DTX1	5	5	-	-	5	5	3.67647
NFKBIA	5	5	-	-	5	5	3.67647
TAF15	-	-	5	5	5	5	3.67647
BCL3	-	-	5	5	5	5	3.67647
PDGFB	-	-	5	5	5	5	3.67647
CDK4	-	-	5	5	5	5	3.67647
ETV4	-	-	5	5	5	5	3.67647
PLCG2	-	-	5	5	5	5	3.67647
PML	5	5	-	-	5	5	3.67647
PMS2	5	5	-	-	5	5	3.67647
POT1	5	5	-	-	5	5	3.67647
RXRA	4	4	1	1	5	5	3.67647
CDH1	6	5	-	-	6	5	3.67647
NUP214	-	-	5	5	5	5	3.67647
NTRK2	-	-	5	5	5	5	3.67647
PPP6C	5	5	-	-	5	5	3.67647
CRKL	-	-	5	5	5	5	3.67647
NT5C2	2	2	3	3	5	5	3.67647
TNFRSF14	5	5	-	-	5	5	3.67647
ATF1	-	-	5	5	5	5	3.67647
AKT1	2	2	4	4	6	5	3.67647
HMGA2	-	-	5	5	5	5	3.67647
DDIT3	-	-	5	5	5	5	3.67647
PHF6	5	5	-	-	5	5	3.67647
WAS	1	1	3	3	4	4	2.94118
RRAS2	-	-	4	4	4	4	2.94118
SFRP4	4	4	-	-	4	4	2.94118
SIX1	-	-	4	4	4	4	2.94118
XBP1	-	-	4	4	4	4	2.94118
RSPO2	4	4	-	-	4	4	2.94118
ABI1	5	4	-	-	5	4	2.94118
NFKBIE	4	4	-	-	4	4	2.94118
FLT1	-	-	4	4	4	4	2.94118
MEN1	4	4	-	-	4	4	2.94118
FEV	-	-	4	4	4	4	2.94118
FANCG	6	4	-	-	6	4	2.94118
EWSR1	-	-	4	4	4	4	2.94118
MYD88	-	-	4	4	4	4	2.94118
AXL	-	-	4	4	4	4	2.94118
NCOA4	4	4	-	-	4	4	2.94118
HOXD13	1	1	3	3	4	4	2.94118
ETV6	4	4	-	-	4	4	2.94118
FLT4	1	1	3	3	4	4	2.94118
ATIC	-	-	4	4	4	4	2.94118
GSK3B	-	-	4	4	4	4	2.94118
HIF1A	-	-	4	4	4	4	2.94118
OLIG2	-	-	4	4	4	4	2.94118
EBF1	4	4	-	-	4	4	2.94118
HOXC11	-	-	4	4	4	4	2.94118
HOXC13	-	-	4	4	4	4	2.94118
BCR	-	-	4	4	4	4	2.94118
ACKR3	2	2	2	2	4	4	2.94118
CDKN2B	-	-	4	4	4	4	2.94118
CDK8	-	-	4	4	4	4	2.94118
CD79A	-	-	4	4	4	4	2.94118
BRD3	-	-	4	4	4	4	2.94118
PTPN2	4	4	-	-	4	4	2.94118
RAD51	4	4	-	-	4	4	2.94118
RAD51C	4	4	-	-	4	4	2.94118
MAF	-	-	4	4	4	4	2.94118
SUFU	3	3	-	-	3	3	2.20588
FLI1	-	-	3	3	3	3	2.20588
SYK	-	-	3	3	3	3	2.20588
FHIT	3	3	-	-	3	3	2.20588
FGFR3	1	1	2	2	3	3	2.20588
ETNK1	3	3	-	-	3	3	2.20588
EIF3E	3	3	-	-	3	3	2.20588
TFE3	-	-	3	3	3	3	2.20588
EED	3	3	-	-	3	3	2.20588
DDX6	-	-	3	3	3	3	2.20588
CREB1	-	-	3	3	3	3	2.20588
CCNB1IP1	3	3	-	-	3	3	2.20588
HOXD11	-	-	3	3	3	3	2.20588
CD58	3	3	-	-	3	3	2.20588
PRDM16	-	-	3	3	3	3	2.20588
NRAS	-	-	3	3	3	3	2.20588
AFF4	-	-	3	3	3	3	2.20588
MN1	-	-	3	3	3	3	2.20588
MAX	3	3	-	-	3	3	2.20588
KCNJ5	-	-	3	3	3	3	2.20588
ACVR1	1	1	2	2	3	3	2.20588
PRF1	4	3	-	-	4	3	2.20588
HRAS	-	-	3	3	3	3	2.20588
IDH1	-	-	3	3	3	3	2.20588
YAP1	1	1	2	2	3	3	2.20588
CDX2	2	2	-	-	2	2	1.47059
SF3B1	-	-	2	2	2	2	1.47059
TPM3	2	2	-	-	2	2	1.47059
CTNNB1	-	-	2	2	2	2	1.47059
CXCR4	-	-	2	2	2	2	1.47059
CDKN1B	2	2	-	-	2	2	1.47059
PTPN11	-	-	2	2	2	2	1.47059
POU2AF1	-	-	2	2	2	2	1.47059
BCL7A	2	2	-	-	2	2	1.47059
BCL11B	1	1	1	1	2	2	1.47059
BCL10	2	2	-	-	2	2	1.47059
TSHR	1	1	1	1	2	2	1.47059
TLX1	-	-	2	2	2	2	1.47059
SSX1	-	-	2	2	2	2	1.47059
XPA	2	2	-	-	2	2	1.47059
RPL5	2	2	-	-	2	2	1.47059
SSX4	-	-	2	2	2	2	1.47059
ARAF	-	-	2	2	2	2	1.47059
IL6ST	1	1	1	1	2	2	1.47059
IRF1	2	2	-	-	2	2	1.47059
KLF6	2	2	-	-	2	2	1.47059
LMO1	-	-	2	2	2	2	1.47059
MAML2	-	-	2	2	2	2	1.47059
NSD2	-	-	2	2	2	2	1.47059
MAP2K1	-	-	2	2	2	2	1.47059
MAP2K4	1	1	1	1	2	2	1.47059
FGFR4	-	-	2	2	2	2	1.47059
MTOR	-	-	2	2	2	2	1.47059
NPM1	1	1	1	1	2	2	1.47059
NUP98	-	-	2	2	2	2	1.47059
VHL	1	1	-	-	1	1	0.735294
ZNF331	1	1	-	-	1	1	0.735294
USP8	-	-	1	1	1	1	0.735294
AMER1	1	1	-	-	1	1	0.735294
XRCC2	-	-	1	1	1	1	0.735294
B2M	1	1	-	-	1	1	0.735294
RPL22	1	1	-	-	1	1	0.735294
CD74	-	-	1	1	1	1	0.735294
CHEK1	1	1	-	-	1	1	0.735294
PHOX2B	1	1	-	-	1	1	0.735294
SDHAF2	1	1	-	-	1	1	0.735294
PDGFRB	-	-	1	1	1	1	0.735294
PDCD1	-	-	1	1	1	1	0.735294
PAX7	1	1	-	-	1	1	0.735294
MYO5A	-	-	1	1	1	1	0.735294
MST1R	-	-	1	1	1	1	0.735294
ID3	1	1	-	-	1	1	0.735294
SSX2	-	-	1	1	1	1	0.735294
FSTL3	-	-	1	1	1	1	0.735294
TCL1A	-	-	1	1	1	1	0.735294
TLX3	-	-	1	1	1	1	0.735294
TMEM127	1	1	-	-	1	1	0.735294
DUSP22	1	1	-	-	1	1	0.735294
DOT1L	-	-	1	1	1	1	0.735294
CSF1R	-	-	1	1	1	1	0.735294
CNBP	1	1	-	-	1	1	0.735294
ZRSR2	-	-	1	1	1	1	0.735294
Total	4146		4205		8351

## Sheet: Supplemental Table 7
Supplemental Table 7: Significantly altered genes by germline variant
Gene	Chromosome	BRCA1 SNV/Indel N (%)	BRCA1 CNV N (%)	BRCA1 Total N (%)	BRCA2 SNV/Indel N (%)	BRCA2 CNV N (%)	BRCA2 Total N (%)
POU5F1	6	-	14 (16.3%)	14 (16.3%)	-	-	-
VEGFA	6	-	15 (17.4%)	15 (17.4%)	-	-	-
STIL	1	1 (1.2%)	9 (10.5%)	10 (11.6%)	-	-	-
TAL1	1	-	9 (10.5%)	9 (10.5%)	-	-	-
MYCL	1	-	8 (9.3%)	8 (9.3%)	-	-	-
CCND3	6	-	12 (14.0%)	12 (14.0%)	-	-	-
TFEB	6	-	12 (14.0%)	12 (14.0%)	-	-	-
HMGA1	6	-	10 (11.6%)	10 (11.6%)	-	-	-
SRSF3	6	-	10 (11.6%)	10 (11.6%)	-	-	-
CDKN1A	6	-	10 (11.6%)	10 (11.6%)	-	-	-
PIM1	6	1 (1.2%)	9 (10.5%)	10 (11.6%)	-	-	-
DDB2	11	6 (7.0%)	8 (9.3%)	14 (16.3%)	-	-	-
ESR1	6	6 (7.0%)	8 (9.3%)	14 (16.3%)	-	-	-
CCNE1	19	-	12 (14.0%)	12 (14.0%)	-	-	-
FOXO1	13	6 (7.0%)	4 (4.7%)	10 (11.6%)	-	-	-
AKT2	19	-	8 (9.3%)	8 (9.3%)	-	-	-
NFE2L2	2	4 (4.7%)	3 (3.5%)	7 (8.1%)	-	-	-
RHOA	3	6 (7.0%)	1 (1.2%)	7 (8.1%)	-	-	-
AR	X	3 (3.5%)	3 (3.5%)	6 (7.0%)	-	-	-
IKZF1	7	6 (7.0%)	-	6 (7.0%)	-	-	-
NTRK2	9	-	5 (5.8%)	5 (5.8%)	-	-	-
GNAQ	9	1 (1.2%)	4 (4.7%)	5 (5.8%)	-	-	-
HOXD13	2	1 (1.2%)	3 (3.5%)	4 (4.7%)	-	-	-
FANCG	9	4 (4.7%)	-	4 (4.7%)	-	-	-
ETV6	12	4 (4.7%)	-	4 (4.7%)	-	-	-
FEV	2	-	4 (4.7%)	4 (4.7%)	-	-	-
XPO1	2	-	19 (22.1%)	19 (22.1%)	-	1 (2.0%)	1 (2.0%)
BCL11A	2	-	19 (22.1%)	19 (22.1%)	-	1 (2.0%)	1 (2.0%)
CHD4	12	3 (3.5%)	22 (25.6%)	25 (29.1%)	-	2 (4.0%)	2 (4.0%)
MYCN	2	3 (3.5%)	11 (12.8%)	14 (16.3%)	-	1 (2.0%)	1 (2.0%)
H2AC17	6	-	14 (16.3%)	14 (16.3%)	-	1 (2.0%)	1 (2.0%)
KLF4	9	5 (5.8%)	6 (7.0%)	11 (12.8%)	-	1 (2.0%)	1 (2.0%)
WWTR1	3	-	23 (26.7%)	23 (26.7%)	-	2 (4.0%)	2 (4.0%)
MLLT10	10	-	22 (25.6%)	22 (25.6%)	-	4 (8.0%)	4 (8.0%)
FES	15	4 (4.7%)	11 (12.8%)	14 (16.3%)	-	2 (4.0%)	2 (4.0%)
TYK2	19	3 (3.5%)	9 (10.5%)	12 (14.0%)	-	2 (4.0%)	2 (4.0%)
BCL2	18	1 (1.2%)	9 (10.5%)	10 (11.6%)	-	1 (2.0%)	1 (2.0%)
ALK	2	-	9 (10.5%)	9 (10.5%)	-	1 (2.0%)	1 (2.0%)
IRS2	13	-	9 (10.5%)	9 (10.5%)	-	1 (2.0%)	1 (2.0%)
JUN	1	-	8 (9.3%)	8 (9.3%)	-	1 (2.0%)	1 (2.0%)
TAL2	9	-	6 (7.0%)	6 (7.0%)	-	1 (2.0%)	1 (2.0%)
NR4A3	9	-	6 (7.0%)	6 (7.0%)	-	1 (2.0%)	1 (2.0%)
AFF3	2	2 (2.3%)	4 (4.7%)	6 (7.0%)	-	1 (2.0%)	1 (2.0%)
RBM10	X	6 (7.0%)	-	6 (7.0%)	1 (2.0%)	-	1 (2.0%)
TP53	17	68 (79.1%)	-	68 (79.1%)	10 (20.0%)	-	10 (20.0%)
REL	2	-	18 (20.9%)	18 (20.9%)	-	2 (4.0%)	2 (4.0%)
H3C2	6	-	13 (15.1%)	13 (15.1%)	-	2 (4.0%)	2 (4.0%)
CALR	19	-	11 (12.8%)	11 (12.8%)	-	2 (4.0%)	2 (4.0%)
DNMT1	19	-	9 (10.5%)	9 (10.5%)	-	2 (4.0%)	2 (4.0%)
PALB2	16	8 (9.3%)	-	8 (9.3%)	2 (4.0%)	-	2 (4.0%)
PRKCI	3	-	26 (30.2%)	26 (30.2%)	-	4 (8.0%)	4 (8.0%)
MECOM	3	1 (1.2%)	24 (27.9%)	25 (29.1%)	-	4 (8.0%)	4 (8.0%)
ERC1	12	-	20 (23.3%)	20 (23.3%)	-	3 (6.0%)	3 (6.0%)
MAP3K13	3	5 (5.8%)	12 (14.0%)	17 (19.8%)	3 (6.0%)	3 (6.0%)	5 (10.0%)
SOS1	2	1 (1.2%)	13 (15.1%)	14 (16.3%)	-	4 (8.0%)	4 (8.0%)
GATA3	10	3 (3.5%)	32 (37.2%)	34 (39.5%)	2 (4.0%)	8 (16.0%)	10 (20.0%)
CIC	19	22 (25.6%)	6 (7.0%)	27 (31.4%)	5 (10.0%)	-	5 (10.0%)
MCL1	1	-	33 (38.4%)	33 (38.4%)	-	10 (20.0%)	10 (20.0%)
ATRX	X	19 (22.1%)	-	19 (22.1%)	17 (34.0%)	-	17 (34.0%)
BRCA2	13	19 (22.1%)	-	19 (22.1%)	15 (30.0%)	-	15 (30.0%)
MAP2K4	17	1 (1.2%)	-	1 (1.2%)	-	1 (2.0%)	1 (2.0%)

## Sheet: Supplemental Table 8
Supplemental Table 8: Significantly altered genes by estrogen receptor status
Gene	Chromosome	ER Positive SNV/Indel N (%)	ER Positive CNV N (%)	ER Positive Total N (%)	ER Negative SNV/Indel N (%)	ER Negative CNV N (%)	ER Negative Total N (%)
FLT4	5	-	-	-	1 (1.4%)	3 (4.2%)	4 (5.6%)
MAP2K4	17	-	-	-	1 (1.4%)	1 (1.4%)	2 (2.8%)
FANCC	9	1 (1.5%)	-	1 (1.5%)	5 (7.0%)	-	5 (7.0%)
P2RY8	X	-	1 (1.5%)	1 (1.5%)	-	5 (7.0%)	5 (7.0%)
IRF8	16	1 (1.5%)	-	1 (1.5%)	5 (7.0%)	-	5 (7.0%)
TP53	17	19 (29.2%)	-	19 (29.2%)	59 (83.1%)	-	59 (83.1%)
BRCA2	13	14 (21.5%)	-	14 (21.5%)	20 (28.2%)	-	20 (28.2%)
DDX5	17	-	24 (36.9%)	24 (36.9%)	-	11 (15.5%)	11 (15.5%)
MSI2	17	-	20 (30.8%)	20 (30.8%)	-	8 (11.3%)	8 (11.3%)
CANT1	17	-	25 (38.5%)	25 (38.5%)	1 (1.4%)	9 (12.7%)	10 (14.1%)
PPM1D	17	-	23 (35.4%)	23 (35.4%)	-	8 (11.3%)	8 (11.3%)
HLF	17	-	18 (27.7%)	18 (27.7%)	-	7 (9.9%)	7 (9.9%)
RPTOR	17	-	23 (35.4%)	23 (35.4%)	1 (1.4%)	9 (12.7%)	9 (12.7%)
QKI	6	2 (3.1%)	2 (3.1%)	4 (6.2%)	1 (1.4%)	1 (1.4%)	2 (2.8%)
PATZ1	22	5 (7.7%)	-	5 (7.7%)	2 (2.8%)	-	2 (2.8%)
HOXA9	7	-	7 (10.8%)	7 (10.8%)	1 (1.4%)	1 (1.4%)	2 (2.8%)
PLCG1	20	-	11 (16.9%)	11 (16.9%)	-	1 (1.4%)	1 (1.4%)
TOP1	20	-	11 (16.9%)	11 (16.9%)	-	1 (1.4%)	1 (1.4%)
TSC1	9	12 (18.5%)	-	12 (18.5%)	4 (5.6%)	-	4 (5.6%)
MAFB	20	1 (1.5%)	11 (16.9%)	12 (18.5%)	-	1 (1.4%)	1 (1.4%)
TRAF7	16	7 (10.8%)	1 (1.5%)	7 (10.8%)	2 (2.8%)	-	2 (2.8%)
GNAS	20	2 (3.1%)	19 (29.2%)	20 (30.8%)	-	3 (4.2%)	3 (4.2%)
AURKA	20	-	20 (30.8%)	20 (30.8%)	-	2 (2.8%)	2 (2.8%)
NFATC2	20	-	20 (30.8%)	20 (30.8%)	-	2 (2.8%)	2 (2.8%)
HOXA13	7	-	7 (10.8%)	7 (10.8%)	-	1 (1.4%)	1 (1.4%)
RAC1	7	-	7 (10.8%)	7 (10.8%)	-	1 (1.4%)	1 (1.4%)
WIF1	12	7 (10.8%)	-	7 (10.8%)	1 (1.4%)	-	1 (1.4%)
SALL4	20	-	20 (30.8%)	20 (30.8%)	-	1 (1.4%)	1 (1.4%)
BCR	22	-	4 (6.2%)	4 (6.2%)	-	-	-
MDM2	12	-	11 (16.9%)	11 (16.9%)	-	-	-

## Sheet: Supplemental Table 9
Supplemental Table 9: Significantly altered genes in homologous recombination deficiency high and low tumors
Gene	Chromosome	HRD High SNV/Indel N (%)	HRD High CNV N (%)	HRD High Total N (%)	HRD Low SNV/Indel N (%)	HRD Low CNV N (%)	HRD Low Total N (%)
PIK3R2	19	9 (8.9%)	11 (10.9%)	18 (17.8%)	-	1 (2.9%)	1 (2.9%)
ERC1	12	-	23 (22.8%)	23 (22.8%)	-	-	-
KDM5A	12	-	21 (20.8%)	21 (20.8%)	-	-	-
CCND2	12	-	21 (20.8%)	21 (20.8%)	-	-	-
EIF4A2	3	-	16 (15.8%)	16 (15.8%)	-	-	-
H3C2	6	-	15 (14.9%)	15 (14.9%)	-	-	-
H2AC17	6	-	15 (14.9%)	15 (14.9%)	-	-	-
PPARG	3	3 (3.0%)	12 (11.9%)	15 (14.9%)	-	-	-
PIK3CB	3	2 (2.0%)	13 (12.9%)	15 (14.9%)	-	-	-
CD274	9	3 (3.0%)	12 (11.9%)	15 (14.9%)	-	-	-
VEGFA	6	-	15 (14.9%)	15 (14.9%)	-	-	-
ETV5	3	-	15 (14.9%)	15 (14.9%)	-	-	-
TYK2	19	3 (3.0%)	11 (10.9%)	14 (13.9%)	-	-	-
DDB2	11	6 (5.9%)	8 (7.9%)	14 (13.9%)	-	-	-
LMO2	11	-	14 (13.9%)	14 (13.9%)	-	-	-
POU5F1	6	-	14 (13.9%)	14 (13.9%)	-	-	-
WWTR1	3	-	24 (23.8%)	24 (23.8%)	-	1 (2.9%)	1 (2.9%)
FOXL2	3	-	13 (12.9%)	13 (12.9%)	-	-	-
PRKACA	19	1 (1.0%)	12 (11.9%)	13 (12.9%)	-	-	-
CALR	19	-	13 (12.9%)	13 (12.9%)	-	-	-
JAK2	9	1 (1.0%)	12 (11.9%)	13 (12.9%)	-	-	-
RICTOR	5	-	13 (12.9%)	13 (12.9%)	-	-	-
MLLT3	9	-	12 (11.9%)	12 (11.9%)	-	-	-
MYB	6	-	12 (11.9%)	12 (11.9%)	-	-	-
PDCD1LG2	9	-	12 (11.9%)	12 (11.9%)	-	-	-
PSIP1	9	-	12 (11.9%)	12 (11.9%)	-	-	-
SGK1	6	-	12 (11.9%)	12 (11.9%)	-	-	-
CCNE1	19	-	12 (11.9%)	12 (11.9%)	-	-	-
TFEB	6	-	12 (11.9%)	12 (11.9%)	-	-	-
LYL1	19	-	12 (11.9%)	12 (11.9%)	-	-	-
ARHGAP26	5	11 (10.9%)	1 (1.0%)	12 (11.9%)	-	-	-
CCND3	6	-	12 (11.9%)	12 (11.9%)	-	-	-
TP53	17	70 (69.3%)	-	70 (69.3%)	8 (22.9%)	-	8 (22.9%)
NTRK1	1	6 (5.9%)	32 (31.7%)	37 (36.6%)	-	2 (5.7%)	2 (5.7%)
MAP3K13	3	6 (5.9%)	15 (14.9%)	20 (19.8%)	2 (5.7%)	-	2 (5.7%)
MLLT10	10	-	25 (24.8%)	25 (24.8%)	-	1 (2.9%)	1 (2.9%)
DEK	6	-	25 (24.8%)	25 (24.8%)	-	1 (2.9%)	1 (2.9%)
LMNA	1	5 (5.0%)	34 (33.7%)	39 (38.6%)	-	3 (8.6%)	3 (8.6%)
PRKCI	3	-	28 (27.7%)	28 (27.7%)	-	2 (5.7%)	2 (5.7%)
MECOM	3	1 (1.0%)	26 (25.7%)	27 (26.7%)	-	2 (5.7%)	2 (5.7%)
PREX2	8	1 (1.0%)	37 (36.6%)	37 (36.6%)	-	3 (8.6%)	3 (8.6%)
TRIM24	7	7 (6.9%)	16 (15.8%)	22 (21.8%)	-	1 (2.9%)	1 (2.9%)
GATA3	10	3 (3.0%)	39 (38.6%)	41 (40.6%)	2 (5.7%)	1 (2.9%)	3 (8.6%)
FCRL4	1	-	32 (31.7%)	32 (31.7%)	-	2 (5.7%)	2 (5.7%)
PRCC	1	-	32 (31.7%)	32 (31.7%)	-	2 (5.7%)	2 (5.7%)
CHD4	12	1 (1.0%)	24 (23.8%)	25 (24.8%)	2 (5.7%)	-	2 (5.7%)
FCGR2B	1	-	34 (33.7%)	34 (33.7%)	-	3 (8.6%)	3 (8.6%)
NCSTN	1	1 (1.0%)	34 (33.7%)	34 (33.7%)	-	3 (8.6%)	3 (8.6%)
SOX2	3	1 (1.0%)	23 (22.8%)	24 (23.8%)	-	2 (5.7%)	2 (5.7%)
FUBP1	1	11 (10.9%)	8 (7.9%)	19 (18.8%)	1 (2.9%)	-	1 (2.9%)
REL	2	-	19 (18.8%)	19 (18.8%)	-	1 (2.9%)	1 (2.9%)
XPO1	2	-	19 (18.8%)	19 (18.8%)	-	1 (2.9%)	1 (2.9%)
BCL11A	2	-	19 (18.8%)	19 (18.8%)	-	1 (2.9%)	1 (2.9%)
MCL1	1	-	39 (38.6%)	39 (38.6%)	-	4 (11.4%)	4 (11.4%)
TBL1XR1	3	5 (5.0%)	26 (25.7%)	31 (30.7%)	1 (2.9%)	2 (5.7%)	3 (8.6%)
NCOA2	8	-	37 (36.6%)	37 (36.6%)	-	4 (11.4%)	4 (11.4%)
HEY1	8	-	43 (42.6%)	43 (42.6%)	-	6 (17.1%)	6 (17.1%)
DDR2	1	1 (1.0%)	33 (32.7%)	34 (33.7%)	-	4 (11.4%)	4 (11.4%)
ARNT	1	11 (10.9%)	40 (39.6%)	45 (44.6%)	2 (5.7%)	4 (11.4%)	6 (17.1%)
MYC	8	-	62 (61.4%)	62 (61.4%)	-	10 (28.6%)	10 (28.6%)
CIC	19	24 (23.8%)	6 (5.9%)	29 (28.7%)	3 (8.6%)	-	3 (8.6%)
UBR5	8	-	57 (56.4%)	57 (56.4%)	-	10 (28.6%)	10 (28.6%)
AKT3	1	-	35 (34.7%)	35 (34.7%)	-	5 (14.3%)	5 (14.3%)
SMAD2	18	3 (3.0%)	-	3 (3.0%)	4 (11.4%)	-	4 (11.4%)
ZBTB16	11	2 (2.0%)	-	2 (2.0%)	4 (11.4%)	-	4 (11.4%)
CDKN1B	12	-	-	-	2 (5.7%)	-	2 (5.7%)
SFRP4	7	-	-	-	4 (11.4%)	-	4 (11.4%)

## Sheet: Supplemental Table 10
Supplemental Table 10: Significantly altered genes in tumors with and without allele-specific loss of heterozygosity
Gene	Chromosome	asLOH SNV/Indel N (%)	asLOH CNV N (%)	asLOH Total N (%)	NonLOH SNV/Indel N (%)	NonLOH CNV N (%)	NonLOH Total N (%)
PTPRK	6	14 (10.9%)	-	14 (10.9%)	3 (37.5%)	-	3 (37.5%)
FES	15	2 (1.6%)	13 (10.2%)	14 (10.9%)	2 (25.0%)	-	2 (25.0%)
CYLD	16	10 (7.8%)	-	10 (7.8%)	2 (25.0%)	-	2 (25.0%)
ERCC5	13	9 (7.0%)	-	9 (7.0%)	2 (25.0%)	-	2 (25.0%)
PTPRC	1	8 (6.2%)	-	8 (6.2%)	2 (25.0%)	-	2 (25.0%)
RBM10	X	4 (3.1%)	-	4 (3.1%)	3 (37.5%)	-	3 (37.5%)
RNF43	17	9 (7.0%)	-	9 (7.0%)	5 (62.5%)	-	5 (62.5%)
PATZ1	22	5 (3.9%)	-	5 (3.9%)	2 (25.0%)	-	2 (25.0%)
BAX	19	5 (3.9%)	-	5 (3.9%)	2 (25.0%)	-	2 (25.0%)
GLI1	12	-	4 (3.1%)	4 (3.1%)	1 (12.5%)	1 (12.5%)	2 (25.0%)
PIK3R2	19	8 (6.2%)	11 (8.6%)	17 (13.3%)	1 (12.5%)	1 (12.5%)	2 (25.0%)
